# Supplementary material for: Ethanol tolerance of Clostridium thermocellum: the role of chaotropicity, temperature and pathway thermodynamics on growth and fermentative capacity
Source: Microb Cell Fact. 2022 Dec 25;21:273. doi: 10.1186/s12934-022-01999-8 (PMC9790125; doi:10.1186/s12934-022-01999-8)
Supplement: Supplementary file 5 — Additional file 5. Calculations of biomass-specific fermentation rates of DSM1313 during growth-arrest studies. [file 12934_2022_1999_MOESM5_ESM.xlsx]

## Sheet: qs,ferm
Model fitting growth-arrest data
0 g/L EtOH at 55 °C																				15 g/L EtOH at 55 °C																				30 g/L EtOH at 55 °C
Replicate A										Replicate B										Replicate A										Replicate B										Replicate A
Time (h)	Cs (mM)	Cglu (mM)	Cs,ferm (mM)	Biomass (OD)	Model	Errors	dCs,ferm/dt	qs,ferm (mmol/gx/h)		Time (h)	Cs (mM)	Cglu (mM)	Cs,ferm (mM)	Biomass (OD)	Model	Errors	dCs,ferm/dt	qs,ferm (mmol/gx/h)		Time (h)	Cs (mM)	Cglu (mM)	Cs,ferm (mM)	Biomass (OD)	Model	Errors	dCs,ferm/dt	qs,ferm (mmol/gx/h)		Time (h)	Cs (mM)	Cglu (mM)	Cs,ferm (mM)	Biomass (OD)	Model	Errors	dCs,ferm/dt	qs,ferm (mmol/gx/h)		Time (h)	Cs (mM)	Cglu (mM)	Cs,ferm (mM)	Biomass (OD)	Model	Errors	dCs,ferm/dt	qs,ferm (mmol/gx/h)
0	29.3693	0	0	1.44	0.695512	0.483737	-2.83393	5.11682		0	28.5803	0	0	1.66	1.81526	3.29518	-3.57768	5.6036		0	29.1869	0	0	1.62	1.05879	1.12103	-2.37932	3.81866		0	29.2947	0	0	1.52	0.913223	0.833976	-2.21047	3.78107		0	30.1805	0.0777102	0	2.16	0.256843	0.0659683	-1.32708	1.59741
1.4	25.9071	1.0872	-2.91862	1.86	-3.00588	0.00761304	-2.46246	3.44215		1.4	26.0384	1.12143	-1.98112	2.31333	-2.77392	0.628518	-2.99551	3.36671		1.41667	26.6456	1.93809	-1.57228	1.81333	-2.05586	0.233853	-2.02723	2.90669		1.35	26.9661	1.09802	-1.77956	1.66	-1.8714	0.00843335	-1.92163	3.00978		2.03333	27.7911	1.16439	-1.84603	1.86	-2.25792	0.169653	-1.15065	1.60843
2.6	22.9829	1.71835	-5.52728	2.10667	-5.78983	0.0689341	-2.18307	2.69429		2.6	22.9612	1.70738	-4.76539	2.44667	-6.1083	1.8034	-2.57252	2.73374		2.58333	24.5796	2.35836	-3.42815	1.87333	-4.27164	0.711466	-1.77675	2.46595		2.51667	25.0481	2.26488	-3.11411	1.7	-3.98295	0.754887	-1.7026	2.60398		5.01667	22.8815	3.61259	-5.53154	1.6	-5.35525	0.031078	-0.933346	1.51669
4.23333	19.3305	2.86114	-8.60825	2.23333	-9.0786	0.22122	-1.85301	2.15723		4.23333	18.2688	2.74085	-8.94099	2.48	-9.90335	0.926126	-2.09109	2.19227		4.23333	21.2215	2.91824	-6.50627	1.91333	-6.94609	0.193448	-1.47442	2.00356		4.16667	21.8477	2.87294	-6.01048	1.73333	-6.56499	0.307481	-1.43477	2.15216		8.65	18.9169	6.40806	-8.09841	1.45	-8.34868	0.0626389	-0.723331	1.29701
5.7	16.57	3.15967	-11.2194	2.1	-11.6058	0.149264	-1.59938	1.98019		5.7	14.6903	3.41575	-12.1821	2.50667	-12.7019	0.270207	-1.73608	1.80072		5.7	18.6358	3.41188	-8.84522	1.77333	-8.93881	0.00875952	-1.24915	1.83146		5.63333	19.2229	3.32129	-8.4111	1.74667	-8.51707	0.0112304	-1.23229	1.83432		11.4167	16.3489	6.88878	-10.426	1.38667	-10.1677	0.0667626	-0.595714	1.11696
7.46667	13.6127	3.59808	-13.9575	2.15333	-14.195	0.0564124	-1.33952	1.61738		7.46667	10.8521	4.07181	-15.6923	2.55333	-15.4495	0.0589206	-1.38751	1.41287		7.63333	16.0308	3.80551	-11.2534	1.74667	-11.1082	0.0210869	-1.00392	1.49438		7.56667	16.6888	3.87231	-10.6698	1.70667	-10.6758	3.67135e-05	-1.00837	1.53619		19.9333	10.8993	10.7022	-13.9689	1.20333	-13.9871	0.000331609	-0.327748	0.708154
11.95	7.68114	4.6183	-19.379	2.34667	-19.0312	0.12095	-0.854166	0.946377		11.95	3.3257	5.39032	-22.5594	2.75333	-20.1939	5.59571	-0.785661	0.741907		11.95	11.0888	5.42516	-15.3855	1.62	-14.5373	0.719483	-0.616276	0.989085		11.8833	11.7952	5.21008	-14.8944	1.53333	-14.1846	0.503768	-0.644408	1.09269		27	8.29253	12.2276	-15.813	1.03667	-15.8132	7.47738e-08	-0.199629	0.500676
24.6667	0.117329	5.34484	-26.5796	1.9	-25.167	1.99534	-0.238386	0.326212		24.6667	0.326871	5.4565	-25.5251	1.78667	-25.1531	0.138385	-0.156542	0.227803		24.6667	5.71103	8.74836	-19.1017	1.46667	-18.6941	0.16612	-0.146372	0.259478		24.6	5.6418	8.47708	-19.4143	1.46333	-18.736	0.460099	-0.172305	0.306145		33.9833	6.62992	13.3384	-16.9202	0.95	-16.9154	2.33189e-05	-0.122305	0.33473
50.0833	0.0442545	4.77157	-26.9393	1.57	-27.357	0.174497	-0.0185986	0.0308003		50.0833	0.136295	5.32053	-25.7837	1.76667	-26.338	0.307294	-0.00622784	0.0091655		50.0833	2.94621	13.3592	-19.5611	1.40333	-19.9158	0.125788	-0.00827264	0.015327		50.0167	2.98481	12.7882	-19.9157	1.38333	-20.2782	0.131355	-0.0123401	0.0231935		52.5	4.36862	15.2429	-18.2292	0.723333	-18.1831	0.00212583	-0.033362	0.119919
72	0.0869284	4.70949	-26.9276	1.55333	-27.5218	0.352999	-0.00206173	0.00345097		72	0.109772	5.4197	-25.7606	1.68667	-26.3841	0.38869	-0.000386254	0.000595411		72	1.7134	15.4709	-19.738	1.27	-19.9828	0.0599148	-0.000694481	0.00142177		71.9333	1.79608	14.8508	-20.0732	1.26	-20.3849	0.0971681	-0.00127061	0.00262189		74.2167	3.3299	16.7926	-18.4931	0.661667	-18.555	0.00383257	-0.00727039	0.0285688
Model:	Cs,ferm = (Cs,ferm,0 - Cs,ferm,∞) * EXP(-k*t) + Cs,ferm,∞									Model:	Cs,ferm = (Cs,ferm,0 - Cs,ferm,∞) * EXP(-k*t) + Cs,ferm,∞									Model:	Cs,ferm = (Cs,ferm,0 - Cs,ferm,∞) * EXP(-k*t) + Cs,ferm,∞									Model:	Cs,ferm = (Cs,ferm,0 - Cs,ferm,∞) * EXP(-k*t) + Cs,ferm,∞									Model:	Cs,ferm = (Cs,ferm,0 - Cs,ferm,∞) * EXP(-k*t) + Cs,ferm,∞
SSQ	3.63096									SSQ	13.4124									SSQ	3.36095									SSQ	3.10844									SSQ	0.402414
Cs,ferm,0 (mM)	0.695512									Cs,ferm,0 (mM)	1.81526									Cs,ferm,0 (mM)	1.05879									Cs,ferm,0 (mM)	0.913223									Cs,ferm,0 (mM)	0.256843
Cs,ferm,∞ (mM)	-27.5423									Cs,ferm,∞ (mM)	-26.3871									Cs,ferm,∞ (mM)	-19.989									Cs,ferm,∞ (mM)	-20.3971									Cs,ferm,∞ (mM)	-18.6586
k (1/h)	0.100359									k (1/h)	0.126857									k (1/h)	0.113044									k (1/h)	0.103727									k (1/h)	0.0701585
0 g/L EtOH at 50 °C																				15 g/L EtOH at 50 °C																				30 g/L EtOH at 50 °C
Replicate A										Replicate B										Replicate A										Replicate B										Replicate A
Time (h)	Cs (mM)	Cglu (mM)	Cs,ferm (mM)	Biomass (OD)	Model	Errors	dCs,ferm/dt	qs,ferm (mmol/gx/h)		Time (h)	Cs (mM)	Cglu (mM)	Cs,ferm (mM)	Biomass (OD)	Model	Errors	dCs,ferm/dt	qs,ferm (mmol/gx/h)		Time (h)	Cs (mM)	Cglu (mM)	Cs,ferm (mM)	Biomass (OD)	Model	Errors	dCs,ferm/dt	qs,ferm (mmol/gx/h)		Time (h)	Cs (mM)	Cglu (mM)	Cs,ferm (mM)	Biomass (OD)	Model	Errors	dCs,ferm/dt	qs,ferm (mmol/gx/h)		Time (h)	Cs (mM)	Cglu (mM)	Cs,ferm (mM)	Biomass (OD)	Model	Errors	dCs,ferm/dt	qs,ferm (mmol/gx/h)
0.05	30.5557	0	0	1.68	0.862025	0.743086	-2.13154	3.29881		0.05	30.0018	0	0	1.62	0.744848	0.554798	-2.22863	3.57682		0.0333333	29.9008	0	0	1.72	0.869005	0.75517	-1.43422	2.168		0.0333333	29.919	0	0	1.6	0.702721	0.493817	-1.36596	2.21968		0	31.9039	0	0	2.10667	-0.0609336	0.00371291	-0.815619	1.00662
1.8	27.1885	1.69055	-2.52194	2.33333	-2.64452	0.0150252	-1.88116	2.09615		1.8	26.2294	1.66004	-2.94243	2.24667	-2.90977	0.00106652	-1.95408	2.2614		1.8	27.7814	0.448256	-1.89527	1.93333	-1.51038	0.148142	-1.26305	1.69858		1.8	27.6615	0.583946	-1.9655	1.80667	-1.5726	0.154369	-1.21291	1.74552		3.56667	28.3182	1.62543	-2.77298	1.68667	-2.82316	0.00251745	-0.734701	1.13254
3.8	23.702	1.96062	-5.8734	2.54667	-6.15054	0.0768055	-1.63082	1.66497		3.8	22.7831	1.9914	-6.22301	2.44	-6.53851	0.0995383	-1.68148	1.79174		3.8	25.9671	2.00661	-2.93043	2.02	-3.86317	0.870001	-1.0938	1.40786		3.8	25.7692	2.42487	-2.93736	1.88667	-3.84233	0.818972	-1.06024	1.46111		7.1	24.816	3.37811	-5.39885	1.49	-5.28927	0.0120076	-0.662457	1.15597
5.43333	21.4184	1.58602	-8.34426	2.54	-8.66475	0.102719	-1.4513	1.48558		5.43333	20.3695	1.74437	-8.76013	2.45333	-9.12311	0.131761	-1.48731	1.57623		5.41667	24.1811	2.22118	-4.60913	1.99333	-5.53252	0.852644	-0.973707	1.27005		5.41667	24.0625	2.29586	-4.70858	1.94	-5.46647	0.574406	-0.950993	1.27453		10.4	21.9909	4.72866	-7.54865	1.35667	-7.37304	0.0308398	-0.601414	1.15259
7.46667	18.634	2.49946	-10.672	2.54	-11.4115	0.546929	-1.25517	1.28482		7.46667	17.5216	2.53622	-11.2121	2.46667	-11.9277	0.512073	-1.27662	1.34563		7.45	21.8531	2.37086	-6.86227	2.14667	-7.37439	0.262276	-0.841206	1.01885		7.45	21.7626	2.53505	-6.88891	2.00667	-7.27375	0.148107	-0.829428	1.07467		13.3	20.0536	5.78638	-8.95706	1.31667	-9.04511	0.00775246	-0.552432	1.09088
9.76667	15.659	2.2194	-13.787	2.46	-14.0738	0.0822799	-1.06508	1.12569		9.76667	14.4117	2.44913	-14.3655	2.44	-14.6242	0.0669401	-1.07405	1.14448		9.76667	19.4257	2.6303	-9.15995	1.92667	-9.16946	9.04081e-05	-0.712073	0.96093		9.76667	19.4239	2.84346	-9.07337	1.9	-9.05303	0.000413641	-0.709747	0.971232		21.8333	14.8407	7.78221	-13.1721	1.29667	-13.2162	0.00194251	-0.430243	0.862698
11.8667	13.3173	2.55949	-15.9587	2.43333	-16.1509	0.0369317	-0.916769	0.979561		11.8667	12.0457	2.79789	-16.5572	2.49333	-16.7108	0.0236111	-0.917295	0.956537		11.85	17.5379	2.89384	-10.9161	1.9	-10.5471	0.136106	-0.612967	0.838797		11.85	17.5717	3.10985	-10.7923	1.83333	-10.4327	0.129296	-0.616942	0.874936		27.1	12.1544	9.09088	-15.204	1.32667	-15.316	0.0125261	-0.36873	0.722637
22.0667	4.69391	3.63134	-24.0461	2.2	-22.7924	1.57188	-0.442547	0.52301		22.0667	3.67591	3.8647	-24.3936	2.14	-23.2465	1.31575	-0.426309	0.517945		22.0667	11.612	4.04396	-16.2668	1.62667	-14.982	1.6508	-0.293932	0.469809		22.0667	11.6016	4.32658	-16.1541	1.6	-14.9914	1.35184	-0.310307	0.504248		35.1	8.82074	10.209	-17.9786	1.37	-17.9456	0.00108895	-0.291695	0.553582
30.6333	2.17494	3.86774	-26.4469	1.9	-25.6283	0.670096	-0.240054	0.328495		30.6333	1.09051	4.00501	-26.9088	1.90667	-25.9396	0.93931	-0.22399	0.305441		30.6167	10.188	5.09286	-17.1664	1.61333	-16.8591	0.0944808	-0.158901	0.25608		30.6167	10.1786	5.40072	-17.0401	1.53333	-17.0091	0.000961919	-0.174592	0.296048		46.7167	5.40263	11.2927	-20.8549	1.35333	-20.8178	0.00137876	-0.207557	0.398754
47.9833	0.716271	4.29724	-27.6908	1.72667	-28.0162	0.105902	-0.0695485	0.104726		47.9833	0.24335	3.92917	-27.7939	1.65333	-28.1114	0.100821	-0.0608372	0.0956713		47.9667	8.36686	7.34011	-17.8639	1.60667	-18.4339	0.324868	-0.0456116	0.0738113		47.9667	8.05152	7.64456	-18.0452	1.54	-18.7967	0.564773	-0.0543489	0.0917578
72.0333	0.1257	4.56965	-28.1452	1.64333	-28.8154	0.449155	-0.0124882	0.0197583		72.0333	0.0612697	3.84418	-28.0185	1.55	-28.7883	0.592605	-0.00998884	0.0167555		72.0333	6.19852	10.028	-18.6883	1.47667	-18.9557	0.0714824	-0.00807572	0.0142191		72.0333	5.23391	10.2211	-19.5745	1.45	-19.4446	0.0168787	-0.0107683	0.0193086
Model:	Cs,ferm = (Cs,ferm,0 - Cs,ferm,∞) * EXP(-k*t) + Cs,ferm,∞									Model:	Cs,ferm = (Cs,ferm,0 - Cs,ferm,∞) * EXP(-k*t) + Cs,ferm,∞									Model:	Cs,ferm = (Cs,ferm,0 - Cs,ferm,∞) * EXP(-k*t) + Cs,ferm,∞									Model:	Cs,ferm = (Cs,ferm,0 - Cs,ferm,∞) * EXP(-k*t) + Cs,ferm,∞									Model:	Cs,ferm = (Cs,ferm,0 - Cs,ferm,∞) * EXP(-k*t) + Cs,ferm,∞
SSQ	4.40081									SSQ	4.33827									SSQ	5.16606									SSQ	4.25383									SSQ	0.0737665
Cs,ferm,0 (mM)	0.968792									Cs,ferm,0 (mM)	0.856489									Cs,ferm,0 (mM)	0.91687									Cs,ferm,0 (mM)	0.748304									Cs,ferm,0 (mM)	-0.0609336
Cs,ferm,∞ (mM)	-28.9903									Cs,ferm,∞ (mM)	-28.9212									Cs,ferm,∞ (mM)	-19.0679									Cs,ferm,∞ (mM)	-19.6047									Cs,ferm,∞ (mM)	-27.903
k (1/h)	0.0714028									k (1/h)	0.075124									k (1/h)	0.0719377									k (1/h)	0.067264									k (1/h)	0.0292945
0 g/L EtOH at 45 °C																				15 g/L EtOH at 45 °C																				30 g/L EtOH at 45 °C
Replicate A										Replicate B										Replicate A										Replicate B										Replicate A
Time (h)	Cs (mM)	Cglu (mM)	Cs,ferm (mM)	Biomass (OD)	Model	Errors	dCs,ferm/dt	qs,ferm (mmol/gx/h)		Time (h)	Cs (mM)	Cglu (mM)	Cs,ferm (mM)	Biomass (OD)	Model	Errors	dCs,ferm/dt	qs,ferm (mmol/gx/h)		Time (h)	Cs (mM)	Cglu (mM)	Cs,ferm (mM)	Biomass (OD)	Model	Errors	dCs,ferm/dt	qs,ferm (mmol/gx/h)		Time (h)	Cs (mM)	Cglu (mM)	Cs,ferm (mM)	Biomass (OD)	Model	Errors	dCs,ferm/dt	qs,ferm (mmol/gx/h)		Time (h)	Cs (mM)	Cglu (mM)	Cs,ferm (mM)	Biomass (OD)	Model	Errors	dCs,ferm/dt	qs,ferm (mmol/gx/h)
0	30.0617	0.278049	0	1.7	-0.0380592	0.0014485	-1.19936	1.83432		0	30.7712	0	0	1.38	0.0904318	0.00817791	-1.03513	1.95025		0	31.7003	0.373811	0	1.78	0.770156	0.593141	-0.876562	1.28037		0	31.3844	0.494108	0	1.54	0.659918	0.435491	-0.798957	1.34889		0	30.6889	0	0	2.10667	-0.104863	0.0109961	-0.50327	0.621125
2.7	26.8824	0.914377	-2.86112	1.96667	-3.05216	0.036498	-1.03723	1.37126		2.7	27.9733	0.882519	-2.35663	1.70667	-2.5368	0.0324609	-0.913496	1.39165		2.7	29.6898	0.932615	-1.73116	1.79333	-1.49139	0.0574931	-0.799826	1.1596		2.7	29.5878	0.988402	-1.54946	1.58667	-1.41309	0.0185962	-0.737424	1.20838		3.63333	28.0671	1.03309	-2.10531	1.45333	-1.87427	0.05338	-0.471071	0.842741
5.18333	23.9273	1.48965	-5.52861	2.14667	-5.46333	0.00426067	-0.907535	1.09919		5.18333	25.223	2.39358	-4.35132	1.87333	-4.67976	0.107872	-0.814282	1.13014		5.2	27.8478	2.79841	-2.64019	1.86667	-3.40849	0.590291	-0.734777	1.02344		5.2	27.8556	1.21024	-3.17073	1.68	-3.18991	0.00036765	-0.684683	1.05963		7.65	25.9044	2.14981	-3.70964	1.22667	-3.6989	0.000115254	-0.437866	0.928085
7.75	21.2087	2.74948	-7.61728	2.18	-7.63903	0.000473009	-0.790504	0.942803		7.75	22.6979	2.78124	-6.68268	1.92	-6.65035	0.00104564	-0.723048	0.979128		7.75	25.9701	2.83665	-4.49882	1.9	-5.2034	0.496443	-0.673875	0.922144		7.75	26.0916	2.84095	-4.11934	1.76	-4.87141	0.565608	-0.634771	0.937729		11.7	23.916	2.95471	-5.29555	1.15333	-5.40849	0.0127541	-0.406755	0.916962
10.55	18.7108	3.22833	-9.87576	2.03333	-9.69382	0.0331024	-0.679977	0.869479		10.55	20.3165	3.26415	-8.82257	1.74	-8.54915	0.0747598	-0.635138	0.949057		10.55	23.7049	3.24657	-6.55909	1.88667	-7.00339	0.19741	-0.6128	0.844494		10.55	24.1489	3.22231	-5.87143	1.83333	-6.57691	0.497699	-0.584146	0.828425		19.5833	20.4578	3.77986	-8.34123	1.09067	-8.39568	0.00296511	-0.352394	0.840059
13.7	16.4002	3.63073	-11.9851	1.93333	-11.6641	0.103033	-0.573995	0.771924		13.7	18.1326	3.76764	-10.7547	1.74667	-10.4108	0.1183	-0.548948	0.817137		13.7	21.1608	3.68741	-8.88271	1.83333	-8.83413	0.00235916	-0.550681	0.780966		13.7	21.7312	3.63162	-8.08445	1.68	-8.33356	0.0620582	-0.532003	0.823338		25.7833	17.8597	4.96846	-10.3449	1.06133	-10.4618	0.0136482	-0.314795	0.77117
20.3667	13.035	4.5265	-14.9025	1.30667	-14.8798	0.000513981	-0.401023	0.797955		20.3667	14.8011	4.2881	-13.826	1.16667	-13.5596	0.0709879	-0.403168	0.898488		20.35	16.9829	4.48028	-12.6642	1.33333	-12.1124	0.304463	-0.439447	0.856921		20.35	17.4928	4.48447	-11.8964	1.14	-11.5441	0.1241	-0.436704	0.995993		30.9	15.8799	5.50898	-12.0546	1.05867	-11.9998	0.00300252	-0.286807	0.704375
29.1	10.1399	5.46793	-17.3269	1.12333	-17.6744	0.120813	-0.250699	0.580253		29.1	11.6582	6.14741	-16.0392	0.976667	-16.4557	0.173456	-0.269083	0.71633		29.1	13.0111	5.3926	-16.1799	1.12	-15.4393	0.54844	-0.326563	0.758093		29.1	13.3148	5.26046	-15.6864	0.986667	-14.9093	0.60379	-0.336814	0.887549		46.45	11.0879	7.1068	-16.0476	1.04533	-15.8841	0.0267318	-0.216119	0.537542
48.6667	6.10146	7.25475	-20.4719	1.51333	-20.7082	0.0558727	-0.0875107	0.150349		48.6667	7.43833	7.42361	-19.621	1.35	-19.9186	0.0885543	-0.108758	0.20946		48.65	8.07948	7.73048	-19.9425	1.44333	-20.1059	0.0267068	-0.168221	0.30303		48.65	7.88592	7.45878	-20.0161	1.34	-19.9051	0.012331	-0.188524	0.365793		70.7	6.30103	8.67443	-20.0507	0.928	-20.1215	0.00501637	-0.139008	0.389462
50.1667	5.91639	7.38391	-20.5924	1.58333	-20.8343	0.0585616	-0.0807272	0.132563		50.1667	7.21054	7.53686	-19.7922	1.51	-20.0762	0.0806656	-0.101462	0.174702		50.15	7.80869	7.88698	-20.1351	1.52333	-20.352	0.0470452	-0.159873	0.272869		50.15	7.62757	7.64316	-20.1823	1.40667	-20.1817	3.70881e-07	-0.180314	0.333282
72.1	3.53702	8.60778	-22.3598	1.58667	-21.8739	0.236111	-0.0248108	0.0406564		72.1	4.36724	8.86013	-21.9739	1.44333	-21.4739	0.249986	-0.0367529	0.0662062		72.1167	4.30965	9.60639	-22.7744	1.36	-22.8276	0.00283648	-0.075871	0.145048		72.1167	4.23198	9.23883	-22.7801	1.28667	-23.0915	0.0970282	-0.0939406	0.189828
Model:	Cs,ferm = (Cs,ferm,0 - Cs,ferm,∞) * EXP(-k*t) + Cs,ferm,∞									Model:	Cs,ferm = (Cs,ferm,0 - Cs,ferm,∞) * EXP(-k*t) + Cs,ferm,∞									Model:	Cs,ferm = (Cs,ferm,0 - Cs,ferm,∞) * EXP(-k*t) + Cs,ferm,∞									Model:	Cs,ferm = (Cs,ferm,0 - Cs,ferm,∞) * EXP(-k*t) + Cs,ferm,∞									Model:	Cs,ferm = (Cs,ferm,0 - Cs,ferm,∞) * EXP(-k*t) + Cs,ferm,∞
SSQ	0.650687									SSQ	1.00627									SSQ	2.86663									SSQ	2.41707									SSQ	0.12861
Cs,ferm,0 (mM)	-0.0380592									Cs,ferm,0 (mM)	0.0904318									Cs,ferm,0 (mM)	0.770156									Cs,ferm,0 (mM)	0.659918									Cs,ferm,0 (mM)	-0.104863
Cs,ferm,∞ (mM)	-22.3351									Cs,ferm,∞ (mM)	-22.2677									Cs,ferm,∞ (mM)	-25.0637									Cs,ferm,∞ (mM)	-26.2563									Cs,ferm,∞ (mM)	-27.7602
k (1/h)	0.0537901									k (1/h)	0.0462977									k (1/h)	0.0339307									k (1/h)	0.0296831									k (1/h)	0.018198
[truncated: 27 more columns]
