# Supplementary material for: Ethanol tolerance of Clostridium thermocellum: the role of chaotropicity, temperature and pathway thermodynamics on growth and fermentative capacity
Source: Microb Cell Fact. 2022 Dec 25;21:273. doi: 10.1186/s12934-022-01999-8 (PMC9790125; doi:10.1186/s12934-022-01999-8)
Supplement: Supplementary file 7 — Additional file 7. Calculations of biomass-specific consumption and production rates of DSM1313 during growth-arrest studies. [file 12934_2022_1999_MOESM7_ESM.xlsx]

## Sheet: 0 g L EtOH
Model fitting growth-arrest data
0 g/L EtOH at 55 °C
Replicate A																												Replicate B
Time (h)	Cs (mM)	Cglu (mM)	Clac (mM)	Cace (mM)	Cform (mM)	Biomass (OD)	ModelS	Modelglu	Modellac	Modelace	Modelform	ErrorsS	Errorsglu	Errorslac	Errorsace	Errorsform	dCs/dt	dCglu/dt	dClac/dt	dCace/dt	dCform/dt	qs (mmol/gx/h)	qglu (mmol/gx/h)	qlac (mmol/gx/h)	qace (mmol/gx/h)	qform (mmol/gx/h)		Time (h)	Cs (mM)	Cglu (mM)	Clac (mM)	Cace (mM)	Cform (mM)	Biomass (OD)	ModelS	Modelglu	Modellac	Modelace	Modelform	ErrorsS	Errorsglu	Errorslac	Errorsace	Errorsform	dCs/dt	dCglu/dt	dClac/dt	dCace/dt	dCform/dt
0	29.3693	0	0	0	0	1.44	30.0397	-0.0643614	0.511616	-0.673786	0.381077	0.44937	0.00414239	0.261751	0.453987	0.14522	-3.24076	0.943065	0.387495	3.50812	0.302154	5.85137	1.70276	0.699644	6.33411	0.545556		0	28.5803	0	0	0	0.081853	1.66	30.4503	-0.163004	0.355052	-0.685873	0.580642	3.49711	0.0265704	0.126062	0.470422	0.24879	-4.05974	1.02472	0.362193	4.17824	0.382714
1.4	25.9071	1.0872	0.368272	3.37642	0.97547	1.86	25.8226	1.09704	1.31162	3.80325	0.773071	0.00713509	9.69703e-05	0.889907	0.182184	0.0409657	-2.7946	0.725577	0.779268	2.9065	0.258948	3.90643	1.01425	1.0893	4.06284	0.36197		1.4	26.0384	1.12143	0.462007	4.09721	1.41139	2.31333	25.2573	1.10477	1.21508	4.55947	1.07826	0.610139	0.000277726	0.567124	0.213686	0.110975	-3.37962	0.795998	0.912725	3.34589	0.329494
2.6	22.9829	1.71835	1.40802	6.6551	1.5061	2.10667	22.6733	1.87684	2.49657	7.02435	1.06413	0.0958567	0.0251205	1.18494	0.136351	0.195333	-2.4614	0.57955	1.2046	2.47364	0.226866	3.0378	0.715267	1.48669	3.05291	0.279992		2.6	22.9612	1.70738	1.78545	7.75151	1.96327	2.44667	21.5044	1.96364	2.68498	8.21542	1.44933	2.12221	0.0656676	0.809156	0.215208	0.264136	-2.8881	0.641044	1.55149	2.76575	0.289808
4.23333	19.3305	2.86114	4.93385	10.4422	1.48604	2.23333	18.9812	2.69237	4.95909	10.652	1.40324	0.122023	0.0284842	0.000636932	0.0440018	0.00685624	-2.07077	0.426831	1.80254	1.98616	0.189488	2.41075	0.496908	2.09847	2.31224	0.220598		4.23333	18.2688	2.74085	5.9945	11.8782	1.93005	2.48	17.2576	2.87051	5.93797	12.1949	1.88364	1.02266	0.0168128	0.00319484	0.100268	0.00215312	-2.3319	0.477431	2.40093	2.13428	0.243357
5.7	16.57	3.15967	8.7146	13.0978	1.54278	2.1	16.1679	3.23978	7.94013	13.2959	1.65986	0.161681	0.00641755	0.599804	0.0392413	0.0137071	-1.77314	0.324322	2.23793	1.63087	0.161204	2.19531	0.401541	2.77077	2.01917	0.199585		5.7	14.6903	3.41575	10.6348	14.85	2.24553	2.50667	14.1459	3.48576	9.86231	14.9876	2.21398	0.296423	0.00490115	0.596766	0.0189283	0.000995551	-1.92436	0.366431	2.89386	1.69112	0.208027
7.46667	13.6127	3.59808	13.4285	15.8524	1.78805	2.15333	13.3107	3.72761	12.1924	15.8606	1.91864	0.0912063	0.0167774	1.52798	6.72689e-05	0.0170528	-1.47085	0.232969	2.52958	1.28622	0.13268	1.77594	0.281294	3.05429	1.55302	0.160202		7.46667	10.8521	4.07181	15.6612	17.8049	2.10227	2.55333	11.1108	4.04009	15.1612	17.593	2.54886	0.0669576	0.0010059	0.249994	0.044923	0.199448	-1.52686	0.266421	3.02348	1.27769	0.172212
11.95	7.68114	4.6183	22.0413	20.8058	2.13984	2.34667	8.05987	4.43437	23.2749	20.1921	2.388	0.143438	0.0338296	1.52188	0.376582	0.0615863	-0.915305	0.100619	2.21911	0.704146	0.0809455	1.01412	0.111481	2.45867	0.780162	0.089684		11.95	3.3257	5.39032	25.9742	22.5855	3.04463	2.75333	5.93337	4.85913	26.8063	21.6918	3.16219	6.79992	0.282161	0.692441	0.798645	0.0138208	-0.848771	0.118654	2.00618	0.627269	0.106615
24.6667	0.117329	5.34484	38.3835	25.3485	3.09304	1.9	1.66163	4.92202	37.961	24.4833	2.94159	2.38485	0.178772	0.178486	0.748724	0.0229387	-0.238374	0.00929968	0.398892	0.127499	0.0199277	0.326196	0.0127259	0.545852	0.174473	0.0272695		24.6667	0.326871	5.4565	36.9501	25.6151	4.03435	1.78667	0.678166	5.45049	36.9569	25.1193	3.90322	0.123409	3.62278e-05	4.55415e-05	0.245789	0.0171965	-0.1605	0.0119644	0.171604	0.0833833	0.0273624
50.0833	0.0442545	4.77157	40.1587	25.0256	3.15134	1.57	-0.438362	4.97126	40.3025	25.4009	3.11141	0.232918	0.0398744	0.020685	0.14085	0.00159462	-0.0161961	7.96891e-05	0.0051589	0.00418957	0.00121	0.0268215	0.000131969	0.00854339	0.00693814	0.00200382		50.0833	0.136295	5.32053	36.7402	24.9373	4.26338	1.76667	-0.503395	5.51612	37.7472	25.6355	4.14218	0.409203	0.0382555	1.01398	0.487487	0.0146908	-0.00575165	0.000122014	0.000677172	0.00147733	0.0018055
72	0.0869284	4.70949	40.3711	24.8653	3.0798	1.55333	-0.576382	4.97168	40.3316	25.4304	3.1214	0.43998	0.0687428	0.00156263	0.31931	0.00173074	-0.0015936	1.31515e-06	0.000115395	0.00022034	0.000108057	0.0026674	2.20133e-06	0.00019315	0.00036881	0.000180869		72	0.109772	5.4197	39.0348	25.4357	4.04309	1.68667	-0.544822	5.51679	37.7502	25.6445	4.15744	0.428493	0.00942581	1.64998	0.043607	0.0130768	-0.000325977	2.33972e-06	5.62342e-06	4.56121e-05	0.000173225
Model (all except lactate):	Ci = (Ci,0 - Ci,∞) * EXP(-k*t) + Ci,∞																											Model (all except lactate):	Ci = (Ci,0 - Ci,∞) * EXP(-k*t) + Ci,∞
Model (lactate):	Clac = Clac,∞ * (Clac,0/Clac,∞)^EXP(-k*t)																											Model (lactate):	Clac = Clac,∞ * (Clac,0/Clac,∞)^EXP(-k*t)
	Cellobiose	Glucose	Lactate	Acetate	Formate																								Cellobiose	Glucose	Lactate	Acetate	Formate
SSQ	4.12846	0.402257	6.18763	2.4413	0.506985																							SSQ	15.3765	0.445114	5.70874	2.63896	0.885284
Ci,0 (mM)	30.0397	-0.0643614	0.511616	-0.673786	0.381077																							Ci,0 (mM)	30.4503	-0.163004	0.355052	-0.685873	0.580642
Ci,∞ (mM)	-0.591444	4.97168	40.3323	25.432	3.12238																							Ci,∞ (mM)	-0.547311	5.5168	37.7503	25.6448	4.15906
k (1/h)	0.1058	0.187263	0.173422	0.134381	0.110223																							k (1/h)	0.130969	0.180415	0.218604	0.158684	0.106951
0 g/L EtOH at 50 °C
Replicate A																												Replicate B
Time (h)	Cs (mM)	Cglu (mM)	Clac (mM)	Cace (mM)	Cform (mM)	Biomass (OD)	ModelS	Modelglu	Modellac	Modelace	Modelform	ErrorsS	Errorsglu	Errorslac	Errorsace	Errorsform	dCs/dt	dCglu/dt	dClac/dt	dCace/dt	dCform/dt	qs (mmol/gx/h)	qglu (mmol/gx/h)	qlac (mmol/gx/h)	qace (mmol/gx/h)	qform (mmol/gx/h)		Time (h)	Cs (mM)	Cglu (mM)	Clac (mM)	Cace (mM)	Cform (mM)	Biomass (OD)	ModelS	Modelglu	Modellac	Modelace	Modelform	ErrorsS	Errorsglu	Errorslac	Errorsace	Errorsform	dCs/dt	dCglu/dt	dClac/dt	dCace/dt	dCform/dt
0.05	30.5557	0	0	0	0.087762	1.68	31.0899	0.664001	0.269736	-0.167285	0.193826	0.285337	0.440897	0.0727576	0.0279842	0.0112495	-2.26199	0.258006	0.182268	2.93479	0.453884	3.5007	0.399295	0.282081	4.54194	0.702439		0.05	30.0018	0	0	0	0	1.62	30.4906	0.453741	0.22904	-0.259294	0.112314	0.238892	0.205881	0.0524595	0.0672333	0.0126144	-2.4064	0.389999	0.162844	3.07471	0.500604
1.8	27.1885	1.69055	0.230041	4.50669	1.15627	2.33333	27.3682	1.08972	0.769268	4.53572	0.95452	0.0322987	0.360987	0.290766	0.000842681	0.0407043	-1.99685	0.229107	0.406208	2.45438	0.41603	2.22506	0.255291	0.452632	2.73488	0.463577		1.8	26.2294	1.66004	0.268389	4.51606	1.12614	2.24667	26.5498	1.07391	0.688202	4.64695	0.947036	0.10266	0.343544	0.176244	0.0171327	0.0320791	-2.10414	0.321007	0.380564	2.54886	0.454119
3.8	23.702	1.96062	1.35982	9.03557	1.61701	2.54667	23.646	1.5182	1.93093	8.97553	1.74652	0.00313738	0.195738	0.326172	0.00360455	0.0167714	-1.73167	0.200022	0.769198	2.00086	0.376619	1.76794	0.204211	0.785307	2.04276	0.384507		3.8	22.7831	1.9914	1.17914	9.22606	1.79369	2.44	22.6484	1.64952	1.79973	9.23533	1.80652	0.0181456	0.116883	0.385137	8.59476e-05	0.000164559	-1.80489	0.256974	0.746758	2.05707	0.406255
5.43333	21.4184	1.58602	3.13948	11.7848	2.19728	2.54	20.9759	1.82744	3.45285	11.9855	2.33733	0.195807	0.0582857	0.098199	0.0402756	0.0196121	-1.54145	0.179031	1.09267	1.69339	0.34722	1.57786	0.18326	1.11848	1.73339	0.355422		5.43333	20.3695	1.74437	2.99149	12.0577	2.2333	2.45333	19.8776	2.03332	3.29279	12.3176	2.44079	0.241979	0.0834916	0.090783	0.0675338	0.0430514	-1.59237	0.214278	1.0806	1.72672	0.370933
7.46667	18.634	2.49946	6.04642	14.9232	2.94763	2.54	18.0581	2.16746	6.04167	15.0947	3.0088	0.331684	0.110222	2.24824e-05	0.029416	0.00374174	-1.33358	0.155949	1.43559	1.37579	0.313806	1.36508	0.159633	1.4695	1.40829	0.321219		7.46667	17.5216	2.53622	6.05913	15.274	3.1217	2.46667	16.8796	2.42326	5.87332	15.4723	3.15388	0.412164	0.0127592	0.0345258	0.0393322	0.00103555	-1.36242	0.170899	1.43935	1.38859	0.331221
9.76667	15.659	2.2194	10.1918	17.8773	3.69763	2.46	15.229	2.49955	9.63564	17.9148	3.69078	0.184951	0.0784807	0.309366	0.00140423	4.69653e-05	-1.13203	0.133407	1.65574	1.08772	0.27987	1.19645	0.140999	1.74997	1.14963	0.295797		9.76667	14.4117	2.44913	10.0003	18.414	4.02883	2.44	14.0069	2.77007	9.49188	18.3029	3.86892	0.163888	0.103002	0.25853	0.0123584	0.0255695	-1.14207	0.132318	1.6718	1.08521	0.291401
11.8667	13.3173	2.55949	13.5003	19.7689	4.51861	2.43333	13.021	2.76065	13.1685	19.9706	4.24884	0.0877772	0.0404653	0.110068	0.0407028	0.0727764	-0.974725	0.115683	1.68318	0.87772	0.2521	1.04149	0.123607	1.79846	0.937838	0.269367		11.8667	12.0457	2.79789	13.3054	20.3248	4.48689	2.49333	11.7917	3.01787	13.0625	20.3436	4.44644	0.0644973	0.0483891	0.0590255	0.000353873	0.0016362	-0.972167	0.104752	1.70169	0.866493	0.25924
22.0667	4.69391	3.63134	26.0973	26.2192	6.56539	2.2	5.95454	3.6121	26.2955	25.5319	6.26538	1.58919	0.000370057	0.0393088	0.472376	0.0900027	-0.471295	0.0578855	0.79843	0.309639	0.151753	0.556985	0.0684102	0.943599	0.365937	0.179345		22.0667	3.67591	3.8647	25.4489	26.1422	6.68089	2.14	4.91356	3.65675	26.2381	25.7187	6.46378	1.53177	0.0432457	0.622938	0.179402	0.0471377	-0.444597	0.0336798	0.789978	0.290388	0.146896
30.6333	2.17494	3.86774	29.5297	27.7169	7.26522	1.9	2.93252	3.98812	30.5828	27.2996	7.32382	0.573934	0.0144929	1.10893	0.174117	0.00343452	-0.255999	0.032361	0.277686	0.129067	0.0990837	0.350315	0.0442834	0.379991	0.176617	0.135588		30.6333	1.09051	4.00501	30.7374	27.8624	7.47372	1.90667	2.12178	3.84277	30.4352	27.3463	7.46456	1.06353	0.026324	0.0913075	0.266289	8.39019e-05	-0.230463	0.0129863	0.267767	0.115936	0.0911634
47.9833	0.716271	4.29724	32.9945	27.8167	7.60801	1.72667	0.383133	4.31803	32.4364	28.3484	8.47523	0.11098	0.000432248	0.311392	0.28275	0.752065	-0.0743752	0.00996636	0.0255442	0.021934	0.0417876	0.111994	0.0150073	0.0384642	0.0330281	0.0629235		47.9833	0.24335	3.92917	32.0883	27.8298	7.71119	1.65333	-0.088828	3.94256	32.1944	28.2596	8.47864	0.110342	0.000179333	0.0112532	0.184724	0.588982	-0.0609048	0.00188475	0.0234446	0.0180558	0.0346898
72.0333	0.1257	4.56965	32.9873	28.3854	9.64256	1.64333	-0.472659	4.43616	32.6121	28.5447	9.06124	0.358034	0.0178189	0.140788	0.0253723	0.337934	-0.0134066	0.00194775	0.000866526	0.00188015	0.0126269	0.0212112	0.00308163	0.00137097	0.00297468	0.0199777		72.0333	0.0612697	3.84418	32.6091	28.1525	9.46561	1.55	-0.757354	3.95833	32.3528	28.4152	8.93834	0.670146	0.0130311	0.0656527	0.0690156	0.278014	-0.00962758	0.000129814	0.00074504	0.00137134	0.0090895
Model (all except lactate):	Ci = (Ci,0 - Ci,∞) * EXP(-k*t) + Ci,∞																											Model (all except lactate):	Ci = (Ci,0 - Ci,∞) * EXP(-k*t) + Ci,∞
Model (lactate):	Clac = Clac,∞ * (Clac,0/Clac,∞)^EXP(-k*t)																											Model (lactate):	Clac = Clac,∞ * (Clac,0/Clac,∞)^EXP(-k*t)
	Cellobiose	Glucose	Lactate	Acetate	Formate																								Cellobiose	Glucose	Lactate	Acetate	Formate
SSQ	3.75313	1.31819	2.80777	1.09885	1.34834																							SSQ	4.61801	0.996731	1.84786	0.90346	1.03037
Ci,0 (mM)	31.2032	0.651078	0.260744	-0.3144	0.171103																							Ci,0 (mM)	30.6111	0.434187	0.221013	-0.413442	0.087249
Ci,∞ (mM)	-0.660842	4.46485	32.6182	28.5631	9.31499																							Ci,∞ (mM)	-0.882874	3.9595	32.358	28.428	9.10156
k (1/h)	0.0712422	0.0678811	0.140918	0.102149	0.0497616																							k (1/h)	0.0767019	0.111245	0.143612	0.10718	0.0556892
0 g/L EtOH at 45 °C
Replicate A																												Replicate B
Time (h)	Cs (mM)	Cglu (mM)	Clac (mM)	Cace (mM)	Cform (mM)	Biomass (OD)	ModelS	Modelglu	Modellac	Modelace	Modelform	ErrorsS	Errorsglu	Errorslac	Errorsace	Errorsform	dCs/dt	dCglu/dt	dClac/dt	dCace/dt	dCform/dt	qs (mmol/gx/h)	qglu (mmol/gx/h)	qlac (mmol/gx/h)	qace (mmol/gx/h)	qform (mmol/gx/h)		Time (h)	Cs (mM)	Cglu (mM)	Clac (mM)	Cace (mM)	Cform (mM)	Biomass (OD)	ModelS	Modelglu	Modellac	Modelace	Modelform	ErrorsS	Errorsglu	Errorslac	Errorsace	Errorsform	dCs/dt	dCglu/dt	dClac/dt	dCace/dt	dCform/dt
0	30.0617	0.278049	0	0	0	1.7	29.9629	0.380077	0.603646	-0.142874	-0.129158	0.00975258	0.0104096	0.364389	0.0204128	0.0166818	-1.33116	0.281083	0.099681	2.08309	0.366089	2.03589	0.429891	0.152453	3.1859	0.5599		0	30.7712	0	0	0	0	1.38	30.674	0.383258	0.519007	-0.0747675	-0.209258	0.00943077	0.146887	0.269369	0.00559019	0.0437891	-1.18548	0.302768	0.0838147	1.77318	0.338885
2.7	26.8824	0.914377	0.132931	4.42208	0.685866	1.96667	26.6021	1.10767	0.916382	4.86277	0.753708	0.0785739	0.037362	0.613796	0.194208	0.00460245	-1.16217	0.258199	0.132457	1.64225	0.290775	1.53643	0.341348	0.175113	2.17111	0.384414		2.7	27.9733	0.882519	0.140573	3.8878	0.516451	1.70667	27.6575	1.16463	0.781726	4.25509	0.619923	0.0997255	0.0795895	0.411078	0.134903	0.0107065	-1.05168	0.276429	0.111248	1.44529	0.277376
5.18333	23.9273	1.48965	0.579393	8.55675	1.29657	2.14667	23.8889	1.72446	1.28469	8.52588	1.40444	0.00146998	0.055139	0.497446	0.000952833	0.0116352	-1.02575	0.2388	0.164289	1.31965	0.235263	1.24237	0.28923	0.198984	1.59834	0.284946		5.18333	25.223	2.39358	0.479109	7.51641	1.07769	1.87333	25.1845	1.82315	1.09131	7.52693	1.24902	0.00148515	0.325381	0.374792	0.000110734	0.0293525	-0.941986	0.254231	0.138256	1.19752	0.230709
7.75	21.2087	2.74948	1.44762	11.8352	1.84371	2.18	21.419	2.3133	1.74862	11.5575	1.94675	0.0442202	0.19025	0.0905989	0.077155	0.0106173	-0.901562	0.220281	0.197029	1.05267	0.189001	1.07526	0.26272	0.234989	1.25548	0.225414		7.75	22.6979	2.78124	1.20955	10.6112	1.64318	1.92	22.8993	2.44825	1.48255	10.3203	1.78821	0.0405815	0.110883	0.07453	0.084649	0.0210349	-0.840621	0.23316	0.166552	0.98598	0.190711
10.55	18.7108	3.22833	2.77397	14.3093	2.33686	2.03333	19.0642	2.90371	2.34786	14.1697	2.41749	0.124938	0.10538	0.181567	0.0195016	0.00650104	-0.783164	0.201712	0.230428	0.822623	0.148843	1.00142	0.257927	0.294646	1.05188	0.190324		10.55	20.3165	3.26415	2.26124	13.0949	2.19816	1.74	20.6859	3.07124	1.99087	12.808	2.27039	0.136423	0.0372169	0.0731016	0.0823379	0.0052184	-0.742439	0.21216	0.196173	0.797592	0.154942
13.7	16.4002	3.63073	3.88986	16.591	2.97432	1.93333	16.7827	3.50864	3.12627	16.4326	2.82864	0.146297	0.0149071	0.583069	0.0251122	0.021223	-0.668447	0.182686	0.262677	0.623337	0.11377	0.898946	0.245682	0.353255	0.838281	0.153001		13.7	18.1326	3.76764	3.38046	15.0966	2.82688	1.74667	18.5032	3.70528	2.65689	15.0432	2.70563	0.137351	0.00388784	0.523565	0.00284778	0.0147004	-0.645624	0.190788	0.225896	0.628323	0.122656
20.3667	13.035	4.5265	5.54018	19.4155	3.61132	1.30667	12.9964	4.60734	5.03906	19.5757	3.40711	0.00148994	0.00653549	0.251117	0.025656	0.0417025	-0.478068	0.148131	0.304757	0.346531	0.064423	0.951257	0.294751	0.606404	0.689527	0.128189		20.3667	14.8011	4.2881	4.74583	18.17	3.61108	1.16667	14.7771	4.84442	4.32335	18.3322	3.35073	0.000577036	0.30949	0.178485	0.0263124	0.0677799	-0.480344	0.152389	0.269017	0.379252	0.0748021
29.1	10.1399	5.46793	7.91939	21.3196	3.82053	1.12333	9.61731	5.73856	7.73974	21.687	3.80379	0.273085	0.0732407	0.0322745	0.135016	0.000280391	-0.308164	0.112553	0.30428	0.16059	0.0305835	0.713258	0.260509	0.704269	0.371692	0.0707868		29.1	11.6582	6.14741	6.89038	20.4097	3.92851	0.976667	11.2991	5.99728	6.75346	20.7554	3.83156	0.128958	0.0225387	0.0187459	0.11947	0.00940032	-0.326072	0.113528	0.279177	0.195751	0.0391344
48.6667	6.10146	7.25475	11.8815	22.9857	4.00945	1.51333	5.77989	7.38322	12.6773	23.185	4.09476	0.10341	0.0165044	0.633272	0.0397384	0.0072768	-0.115215	0.0608272	0.189882	0.028665	0.00576209	0.197947	0.104505	0.326229	0.0492482	0.00989963		48.6667	7.43833	7.42361	10.8805	22.5756	4.08555	1.35	7.03421	7.62373	11.4698	22.7529	4.23554	0.163317	0.0400504	0.347201	0.0314539	0.0224988	-0.136893	0.0587029	0.189666	0.0444824	0.00916629
50.1667	5.91639	7.38391	12.6113	23.1557	3.99832	1.58333	5.61342	7.47234	12.9549	23.2253	4.10287	0.0917924	0.00782028	0.118031	0.00484525	0.0109304	-0.106845	0.0580242	0.180203	0.0251178	0.00507	0.175451	0.0952819	0.295912	0.041246	0.00832548		50.1667	7.21054	7.53686	11.4866	22.6917	4.1691	1.51	6.83555	7.7096	11.7478	22.816	4.24856	0.140618	0.0298384	0.068217	0.0154342	0.00631258	-0.128081	0.0558085	0.181087	0.039706	0.00820105
72.1	3.53702	8.60778	16.2345	23.9567	4.20653	1.58667	4.1938	8.39173	15.6098	23.4692	4.15315	0.431348	0.0466764	0.390201	0.237699	0.002849	-0.0354653	0.0291087	0.0736111	0.00363996	0.000780585	0.0581154	0.0476991	0.120623	0.00596464	0.00127911		72.1	4.36724	8.86013	14.9573	23.722	4.37103	1.44333	5.03948	8.57478	14.5121	23.2407	4.33738	0.451905	0.0814228	0.19813	0.23164	0.00113166	-0.048413	0.0266446	0.0800965	0.00754234	0.00161161
Model (all except lactate):	Ci = (Ci,0 - Ci,∞) * EXP(-k*t) + Ci,∞																											Model (all except lactate):	Ci = (Ci,0 - Ci,∞) * EXP(-k*t) + Ci,∞
Model (lactate):	Clac = Clac,∞ * (Clac,0/Clac,∞)^EXP(-k*t)																											Model (lactate):	Clac = Clac,∞ * (Clac,0/Clac,∞)^EXP(-k*t)
	Cellobiose	Glucose	Lactate	Acetate	Formate																								Cellobiose	Glucose	Lactate	Acetate	Formate
SSQ	1.30638	0.564225	3.75576	0.780297	0.1343																							SSQ	1.31037	1.18719	2.53721	0.734749	0.231925
Ci,0 (mM)	29.9629	0.380077	0.603646	-0.142874	-0.129158																							Ci,0 (mM)	30.674	0.383258	0.519007	-0.0747675	-0.209258
Ci,∞ (mM)	3.48845	9.31726	17.1761	23.5105	4.1623																							Ci,∞ (mM)	3.94804	9.36522	16.3275	23.3403	4.35911
k (1/h)	0.0502809	0.0314509	0.0493182	0.088067	0.0853063																							k (1/h)	0.044357	0.0337084	0.0468266	0.0757281	0.0741807
[truncated: 5 more columns]

## Sheet: 15 g L EtOH
15 g/L EtOH at 55 °C
Replicate A																												Replicate B
Time (h)	Cs (mM)	Cglu (mM)	Clac (mM)	Cace (mM)	Cform (mM)	Biomass (OD)	ModelS	Modelglu	Modellac	Modelace	Modelform	ErrorsS	Errorsglu	Errorslac	Errorsace	Errorsform	dCs/dt	dCglu/dt	dClac/dt	dCace/dt	dCform/dt	qs (mmol/gx/h)	qglu (mmol/gx/h)	qlac (mmol/gx/h)	qace (mmol/gx/h)	qform (mmol/gx/h)		Time (h)	Cs (mM)	Cglu (mM)	Clac (mM)	Cace (mM)	Cform (mM)	Biomass (OD)	ModelS	Modelglu	Modellac	Modelace	Modelform	ErrorsS	Errorsglu	Errorslac	Errorsace	Errorsform	dCs/dt	dCglu/dt	dClac/dt	dCace/dt	dCform/dt
0	29.1869	0	0	0	0	1.62	29.6617	0.895838	0.0556442	-1.06587	0.0486009	0.225464	0.802525	0.00309627	1.13608	0.00236205	-2.43934	0.440771	0.062181	3.43511	0.603868	3.91499	0.70741	0.0997967	5.51315	0.96917		0	29.2947	0	0	0	0	1.52	29.8067	0.691889	0.0280598	-1.0333	0.0721562	0.2622	0.47871	0.00078735	1.0677	0.00520652	-2.33909	0.454266	0.0359917	3.29372	0.462437
1.41667	26.6456	1.93809	0.160016	2.38196	0.83729	1.81333	26.4145	1.50912	0.224103	3.26734	0.732419	0.0533868	0.184019	0.00410713	0.783907	0.0109978	-2.151	0.425126	0.192836	2.71092	0.37893	3.08416	0.609556	0.276492	3.88697	0.543319		1.35	26.9661	1.09802	0.13857	2.24846	0.723698	1.66	26.8223	1.29366	0.129584	2.95146	0.593842	0.0206833	0.0382765	8.07497e-05	0.494213	0.0168626	-2.08709	0.437355	0.129071	2.63417	0.319253
2.58333	24.5796	2.35836	0.501634	5.07012	1.08455	1.87333	24.0306	1.99779	0.552977	6.14084	1.09956	0.301335	0.130011	0.00263612	1.14644	0.000225272	-1.93932	0.412661	0.383686	2.23068	0.258161	2.69159	0.572732	0.532519	3.09596	0.358302		2.51667	25.0481	2.26488	0.460313	4.59305	0.927563	1.7	24.5034	1.79564	0.368024	5.74614	0.912557	0.296684	0.220193	0.00851711	1.32962	0.000225169	-1.8913	0.423249	0.294598	2.17159	0.231777
4.23333	21.2215	2.91824	1.16911	9.1528	1.44176	1.91333	21.0541	2.66455	1.48378	9.35757	1.42829	0.0280218	0.0643579	0.0990203	0.041931	0.000181486	-1.67502	0.395652	0.759358	1.69307	0.150029	2.27616	0.537645	1.03188	2.30069	0.203872		4.16667	21.8477	2.87294	0.898486	8.52486	1.19073	1.73333	21.5904	2.47805	1.14632	8.88163	1.22011	0.0662003	0.155939	0.0614207	0.127286	0.000863178	-1.64533	0.404072	0.673609	1.6526	0.147364
5.7	18.6358	3.41188	3.10562	12.116	1.56022	1.77333	18.7507	3.23412	2.864	11.5598	1.60285	0.0132079	0.0315993	0.0583778	0.309301	0.00181715	-1.47049	0.381122	1.11827	1.32502	0.0926082	2.15598	0.558789	1.63956	1.94269	0.135779		5.63333	19.2229	3.32129	2.26912	11.59	1.37303	1.74667	19.3207	3.05864	2.43547	11.0337	1.39804	0.00956299	0.0689847	0.0276744	0.309517	0.000625402	-1.45368	0.387756	1.08731	1.29639	0.0985298
7.63333	16.0308	3.80551	5.56085	14.2039	1.62919	1.74667	16.1384	3.95308	5.4041	13.7489	1.73533	0.0115751	0.0217754	0.0245707	0.207099	0.0112654	-1.23853	0.362782	1.47707	0.959169	0.0490294	1.84361	0.540019	2.1987	1.42777	0.0729827		7.56667	16.6888	3.87231	5.61313	13.7808	1.45104	1.70667	16.7277	3.7883	5.02405	13.1786	1.54586	0.00151363	0.00705661	0.347014	0.362666	0.00898953	-1.23473	0.367251	1.56142	0.94137	0.0579585
11.95	11.0888	5.42516	12.0135	17.3561	1.89955	1.62	11.6974	5.43594	12.1897	16.6985	1.84835	0.370401	0.000116341	0.0310609	0.432452	0.0026219	-0.844191	0.324955	1.50256	0.46621	0.0118518	1.35487	0.521532	2.41152	0.748238	0.0190214		11.8833	11.7952	5.21008	12.181	16.6501	1.73232	1.53333	12.2611	5.28122	12.6065	16.0823	1.69245	0.217011	0.00506131	0.180985	0.322363	0.00159011	-0.857588	0.325297	1.74517	0.460742	0.0177246
24.6667	5.71103	8.74836	22.4459	19.0471	1.91392	1.46667	5.2639	8.96499	22.3047	19.155	1.88383	0.199921	0.046926	0.0199573	0.0116414	0.000905648	-0.272926	0.23493	0.263278	0.055664	0.00018076	0.483823	0.416468	0.46672	0.0986772	0.000320438		24.6	5.6418	8.47708	25.1096	18.3857	1.7846	1.46333	5.57524	8.75947	24.6533	18.5267	1.75506	0.00443042	0.0797463	0.208197	0.019886	0.000872619	-0.293057	0.227551	0.315096	0.0561468	0.000540466
50.0833	2.94621	13.3592	23.926	19.2702	1.87554	1.40333	2.51199	13.3589	23.7645	19.4833	1.88438	0.188546	1.15234e-07	0.0260871	0.0453788	7.81275e-05	-0.028569	0.122845	0.00258012	0.000795741	4.22785e-08	0.0529306	0.227599	0.00478026	0.00147429	7.83307e-08		50.0167	2.98481	12.7882	26.1835	18.681	1.79633	1.38333	2.51039	12.8927	26.3785	18.8608	1.75702	0.225074	0.0109173	0.0380298	0.032361	0.00154479	-0.0342696	0.111398	0.00288285	0.000836098	5.04822e-07
72	1.7134	15.4709	23.5316	19.2351	1.90596	1.27	2.2362	15.4212	23.7782	19.4879	1.88438	0.273318	0.00247052	0.06085	0.0639005	0.000465691	-0.00408052	0.0702344	4.5289e-05	2.04177e-05	3.12709e-11	0.00835382	0.143787	9.27176e-05	4.18e-05	6.40193e-11		71.9333	1.79608	14.8508	26.2782	18.6396	1.72481	1.26	2.16831	14.7156	26.3936	18.8658	1.75703	0.138549	0.0182884	0.0133061	0.0511366	0.00103758	-0.00538534	0.0601721	4.75168e-05	2.22221e-05	1.23226e-09
Model (all except lactate):	Ci = (Ci,0 - Ci,∞) * EXP(-k*t) + Ci,∞																											Model (all except lactate):	Ci = (Ci,0 - Ci,∞) * EXP(-k*t) + Ci,∞
Model (lactate):	Clac = Clac,∞ * (Clac,0/Clac,∞)^EXP(-k*t)																											Model (lactate):	Clac = Clac,∞ * (Clac,0/Clac,∞)^EXP(-k*t)
	Cellobiose	Glucose	Lactate	Acetate	Formate																								Cellobiose	Glucose	Lactate	Acetate	Formate
SSQ	1.66518	1.2838	0.329764	4.17813	0.0309205																							SSQ	1.24191	1.08317	0.886012	4.11676	0.0378175
Ci,0 (mM)	29.6617	0.895838	0.0556442	-1.06587	0.0486009																							Ci,0 (mM)	29.8067	0.691889	0.0280598	-1.0333	0.0721562
Ci,∞ (mM)	2.19025	18.1745	23.7785	19.488	1.88438																							Ci,∞ (mM)	2.10453	16.8568	26.3939	18.8659	1.75703
k (1/h)	0.0887952	0.0255095	0.184476	0.167127	0.328943																							k (1/h)	0.084437	0.0281021	0.187347	0.16552	0.274465
15 g/L EtOH at 50 °C
Replicate A																												Replicate B
Time (h)	Cs (mM)	Cglu (mM)	Clac (mM)	Cace (mM)	Cform (mM)	Biomass (OD)	ModelS	Modelglu	Modellac	Modelace	Modelform	ErrorsS	Errorsglu	Errorslac	Errorsace	Errorsform	dCs/dt	dCglu/dt	dClac/dt	dCace/dt	dCform/dt	qs (mmol/gx/h)	qglu (mmol/gx/h)	qlac (mmol/gx/h)	qace (mmol/gx/h)	qform (mmol/gx/h)		Time (h)	Cs (mM)	Cglu (mM)	Clac (mM)	Cace (mM)	Cform (mM)	Biomass (OD)	ModelS	Modelglu	Modellac	Modelace	Modelform	ErrorsS	Errorsglu	Errorslac	Errorsace	Errorsform	dCs/dt	dCglu/dt	dClac/dt	dCace/dt	dCform/dt
0.0333333	29.9008	0	0	0	0	1.72	30.4206	0.750306	0.00265231	-1.03751	-0.0376743	0.270127	0.562959	7.03473e-06	1.07644	0.00141935	-1.49054	0.176767	0.00368636	2.58271	0.473233	2.25314	0.267206	0.00557241	3.90409	0.715352		0.0333333	29.919	0	0	0	0	1.6	30.2012	0.858839	0.0392794	-0.96477	-0.030523	0.0796614	0.737605	0.00154287	0.930781	0.000931654	-1.43014	0.190567	0.0311556	2.38959	0.384103
1.8	27.7814	0.448256	0.112486	2.62867	0.665814	1.93333	27.9261	1.05987	0.0224547	3.1102	0.696098	0.0209391	0.374073	0.00810562	0.231867	0.000917082	-1.33616	0.173693	0.023459	2.12752	0.362378	1.79691	0.233587	0.0315483	2.86115	0.487336		1.8	27.6615	0.583946	0.085832	2.46894	0.569223	1.80667	27.7998	1.19197	0.13761	2.87611	0.570943	0.0191325	0.369691	0.00268099	0.165784	2.9587e-06	-1.2908	0.186574	0.0869991	1.97194	0.300242
3.8	25.9671	2.00661	0.276986	5.86786	1.21043	2.02	25.4126	1.40383	0.13388	6.93064	1.3216	0.307493	0.363345	0.0204791	1.1295	0.0123593	-1.1806	0.170277	0.101245	1.70825	0.267879	1.51959	0.219168	0.130315	2.19873	0.344795		3.8	25.7692	2.42487	0.408114	5.34551	1.00782	1.88667	25.3624	1.56068	0.419708	6.42061	1.09497	0.165472	0.746835	0.000134432	1.15584	0.00759599	-1.14936	0.182154	0.205255	1.58652	0.227178
5.41667	24.1811	2.22118	0.35573	8.54118	1.64212	1.99333	23.5963	1.67691	0.392636	9.46119	1.70584	0.341998	0.296223	0.00136201	0.846402	0.00406012	-1.0682	0.167565	0.228664	1.43053	0.20983	1.3933	0.218563	0.298258	1.86591	0.273692		5.41667	24.0625	2.29586	0.850447	7.88204	1.33653	1.94	23.5888	1.85233	0.857071	8.77268	1.42379	0.224406	0.196718	4.38793e-05	0.793241	0.00761526	-1.04644	0.178658	0.34058	1.33076	0.181331
7.45	21.8531	2.37086	0.611455	12.1974	2.27378	2.14667	21.5554	2.01421	1.07728	12.0682	2.07319	0.0886443	0.127198	0.216994	0.0166776	0.0402354	-0.941894	0.164215	0.451702	1.14442	0.154333	1.1408	0.198894	0.547092	1.3861	0.186925		7.45	21.7626	2.53505	1.21024	11.2689	1.82264	2.00667	21.5817	2.21121	1.74526	11.2003	1.74484	0.0327001	0.104875	0.286246	0.00470719	0.00605309	-0.929983	0.174356	0.53418	1.06678	0.136568
9.76667	19.4257	2.6303	2.24936	15.0852	2.47594	1.92667	19.5226	2.3903	2.42231	14.4093	2.37487	0.00937484	0.0575984	0.0299088	0.456823	0.0102153	-0.816086	0.160481	0.698528	0.887504	0.108758	1.10129	0.216565	0.942651	1.19767	0.146766		9.76667	19.4239	2.84346	2.87385	14.1967	2.19002	1.9	19.5658	2.60957	3.22279	13.385	2.01521	0.0201391	0.0547049	0.121757	0.658969	0.0305592	-0.813006	0.169581	0.732628	0.829224	0.0988708
11.85	17.5379	2.89384	4.46755	17.0133	2.56614	1.9	17.9274	2.7212	4.0343	16.0621	2.56925	0.151759	0.0298046	0.187706	0.90466	9.71149e-06	-0.717367	0.157194	0.830861	0.706116	0.0793907	0.981661	0.215108	1.13697	0.966264	0.10864		11.85	17.5717	3.10985	5.32958	15.8946	2.19299	1.83333	17.9704	2.95849	4.88318	14.9308	2.19397	0.158937	0.02291	0.199272	0.928848	9.6769e-07	-0.720431	0.165398	0.849552	0.661131	0.0739463
22.0667	11.612	4.04396	11.3863	20.8183	2.74439	1.62667	12.4954	4.24842	11.3004	20.3995	2.98249	0.780358	0.0418028	0.00736915	0.175381	0.0566937	-0.381193	0.142028	0.446601	0.23011	0.0169606	0.609283	0.227012	0.71383	0.367798	0.0271092		22.0667	11.6016	4.32658	14.0038	19.2663	2.47205	1.6	12.4176	4.54894	13.1426	19.009	2.59671	0.665942	0.0494418	0.741664	0.066233	0.0155392	-0.398223	0.146334	0.615885	0.217676	0.0177939
30.6167	10.188	5.09286	13.0466	21.2845	2.76455	1.61333	9.96455	5.41263	13.5718	21.6759	3.0639	0.0499142	0.102253	0.275834	0.153163	0.0896115	-0.224565	0.130466	0.134735	0.0900388	0.00466087	0.361903	0.210255	0.217134	0.145104	0.00751132		30.6167	10.1786	5.40072	15.5383	19.6805	2.45932	1.53333	9.7335	5.73811	16.7615	20.2208	2.68559	0.198071	0.113834	1.49618	0.291901	0.0511986	-0.242472	0.132079	0.262055	0.0859094	0.00540188
47.9667	8.36686	7.34011	13.843	22.1091	3.17922	1.60667	7.57593	7.49194	14.3781	22.3741	3.09251	0.625579	0.0230531	0.286308	0.0702315	0.00751736	-0.0767398	0.109817	0.00865049	0.0134123	0.000338933	0.124185	0.177712	0.0139987	0.0217046	0.00054848		47.9667	8.05152	7.64456	17.4212	20.5258	2.74419	1.54	7.08174	7.80708	18.6852	20.8911	2.72088	0.940475	0.0264119	1.59764	0.13338	0.000543395	-0.0885994	0.107278	0.0314892	0.0130225	0.000480791
72.0333	6.19852	10.028	15.3328	22.3963	3.41445	1.47667	6.61556	9.84276	14.4307	22.4876	3.0947	0.173924	0.0343184	0.813833	0.00833488	0.102239	-0.017305	0.0864712	0.000177742	0.000955986	8.93453e-06	0.0304693	0.152252	0.000312954	0.00168323	1.57312e-05		72.0333	5.23391	10.2211	20.649	21.214	2.94584	1.45	5.93271	10.0499	18.9207	21.0021	2.72421	0.488322	0.0293303	2.98698	0.0449034	0.0491211	-0.0219248	0.0803937	0.00145102	0.000950955	1.67747e-05
Model (all except lactate):	Ci = (Ci,0 - Ci,∞) * EXP(-k*t) + Ci,∞																											Model (all except lactate):	Ci = (Ci,0 - Ci,∞) * EXP(-k*t) + Ci,∞
Model (lactate):	Clac = Clac,∞ * (Clac,0/Clac,∞)^EXP(-k*t)																											Model (lactate):	Clac = Clac,∞ * (Clac,0/Clac,∞)^EXP(-k*t)
	Cellobiose	Glucose	Lactate	Acetate	Formate																								Cellobiose	Glucose	Lactate	Acetate	Formate
SSQ	2.82011	2.01263	1.84791	5.06947	0.325278																							SSQ	2.99326	2.45236	7.43415	5.17458	0.169161
Ci,0 (mM)	30.4703	0.744413	0.00253191	-1.12376	-0.0534885																							Ci,0 (mM)	30.2489	0.852486	0.0382523	-1.04457	-0.0433562
Ci,∞ (mM)	6.33594	18.5501	14.4318	22.4963	3.09476																							Ci,∞ (mM)	5.55487	16.7566	18.932	21.0108	2.72433
k (1/h)	0.0618874	0.00993086	0.16158	0.109745	0.151075																							k (1/h)	0.0580265	0.0119871	0.128389	0.108738	0.139428
15 g/L EtOH at 45 °C
Replicate A																												Replicate B
Time (h)	Cs (mM)	Cglu (mM)	Clac (mM)	Cace (mM)	Cform (mM)	Biomass (OD)	ModelS	Modelglu	Modellac	Modelace	Modelform	ErrorsS	Errorsglu	Errorslac	Errorsace	Errorsform	dCs/dt	dCglu/dt	dClac/dt	dCace/dt	dCform/dt	qs (mmol/gx/h)	qglu (mmol/gx/h)	qlac (mmol/gx/h)	qace (mmol/gx/h)	qform (mmol/gx/h)		Time (h)	Cs (mM)	Cglu (mM)	Clac (mM)	Cace (mM)	Cform (mM)	Biomass (OD)	ModelS	Modelglu	Modellac	Modelace	Modelform	ErrorsS	Errorsglu	Errorslac	Errorsace	Errorsform	dCs/dt	dCglu/dt	dClac/dt	dCace/dt	dCform/dt
0	31.7003	0.373811	0	0	0	1.78	32.2414	0.873428	0.0492905	-1.20894	-0.00601194	0.292763	0.249617	0.00242955	1.46153	3.61434e-05	-0.990434	0.223964	0.0240201	1.81373	0.241132	1.4467	0.327139	0.0350855	2.64927	0.352215		0	31.3844	0.494108	0	0	0	1.54	32.0192	0.568286	0.0411505	-1.18295	-0.0272784	0.402977	0.00550233	0.00169336	1.39938	0.000744113	-0.920719	0.239883	0.020957	1.56332	0.199279
2.7	29.6898	0.932615	0.0485626	2.3687	0.56575	1.79333	29.6798	1.46204	0.162312	3.11652	0.551011	9.98394e-05	0.28029	0.0129388	0.559234	0.000217222	-0.908258	0.212151	0.0646758	1.40746	0.175005	1.31681	0.307579	0.0937679	2.04056	0.253725		2.7	29.5878	0.988402	0.113225	2.02338	0.441531	1.58667	29.6274	1.19634	0.142908	2.59714	0.443712	0.00157066	0.0432386	0.000881063	0.329193	4.75817e-06	-0.851859	0.225492	0.0594582	1.24853	0.151758
5.2	27.8478	2.79841	0.143947	5.17008	0.946731	1.86667	27.4978	1.97933	0.402768	6.25259	0.929573	0.122536	0.670885	0.0669884	1.17182	0.000294384	-0.838261	0.201769	0.1332	1.11291	0.130064	1.16758	0.281035	0.185528	1.55012	0.181161		5.2	27.8556	1.21024	0.263489	4.40256	0.776524	1.68	27.5726	1.74423	0.369	5.41496	0.779041	0.0800802	0.285141	0.0111325	1.02497	6.33614e-06	-0.792701	0.212939	0.127316	1.01387	0.117925
7.75	25.9701	2.83665	0.183635	7.68617	1.10276	1.9	25.4453	2.4809	0.868147	8.77623	1.21574	0.275385	0.126564	0.468556	1.18823	0.0127646	-0.772419	0.191702	0.237399	0.875874	0.0960921	1.05699	0.262329	0.324862	1.19856	0.131494		7.75	26.0916	2.84095	0.733185	6.70766	0.95256	1.76	25.6236	2.27167	0.821992	7.74426	1.04418	0.219023	0.324079	0.00788676	1.07455	0.00839446	-0.73659	0.200854	0.234317	0.819891	0.091174
10.55	23.7049	3.24657	0.397391	11.03	1.43399	1.88667	23.3768	3.00286	1.73264	10.9327	1.44465	0.107603	0.0593944	1.78289	0.00946802	0.00011371	-0.706063	0.181226	0.384536	0.673327	0.0689173	0.973019	0.249747	0.529926	0.927907	0.0949743		10.55	24.1489	3.22231	1.22587	9.46822	1.18166	1.83333	23.6421	2.8164	1.68881	9.79195	1.26658	0.256779	0.164768	0.214319	0.104801	0.00721064	-0.679542	0.188373	0.39036	0.649365	0.0687354
13.7	21.1608	3.68741	1.95318	13.8598	1.72815	1.83333	21.2614	3.55605	3.23078	12.7687	1.62577	0.0101195	0.0172547	1.63226	1.19049	0.0104816	-0.638201	0.170124	0.566953	0.50088	0.0474159	0.905085	0.241266	0.804043	0.710339	0.0672443		13.7	21.7312	3.63162	1.82453	12.62	1.60016	1.68	21.5958	3.38887	3.2305	11.5912	1.45206	0.0183396	0.0589304	1.97674	1.05847	0.0219343	-0.620627	0.175256	0.589821	0.499532	0.0500212
20.35	16.9829	4.48028	9.25445	16.5901	1.87756	1.33333	17.4395	4.61513	8.10794	15.2459	1.84381	0.208507	0.0181849	1.31447	1.80697	0.00113884	-0.515596	0.148868	0.866642	0.268209	0.0215313	1.00541	0.290293	1.68995	0.523007	0.041986		20.35	17.4928	4.48447	8.98224	15.4687	1.81693	1.14	17.8396	4.46987	8.4065	14.1419	1.69438	0.120267	0.000213135	0.331467	1.76032	0.0150184	-0.512487	0.150488	0.932863	0.287114	0.025572
29.1	13.0111	5.3926	17.7046	17.387	1.93197	1.12	13.5059	5.80976	16.1166	16.8461	1.96099	0.24489	0.17402	2.52173	0.29253	0.000842672	-0.389408	0.124892	0.897218	0.11791	0.00761985	0.903983	0.289927	2.08283	0.273719	0.0176889		29.1	13.3148	5.26046	18.3833	16.4957	1.7476	0.986667	13.8756	5.66305	17.1387	15.9259	1.84301	0.314464	0.162078	1.54914	0.324686	0.00910157	-0.398362	0.12315	0.987737	0.138546	0.0105769
48.65	8.07948	7.73048	26.9897	17.4309	2.01876	1.44333	7.85056	7.82933	28.5806	17.9013	2.01888	0.0524052	0.0097716	2.53096	0.221326	1.39439e-08	-0.207986	0.0843586	0.370439	0.0187967	0.000748184	0.374664	0.151962	0.667303	0.0338601	0.00134777		48.65	7.88592	7.45878	29.9339	16.8536	1.8693	1.34	7.92007	7.60365	30.9683	17.263	1.93325	0.00116658	0.0209873	1.06996	0.167625	0.00408958	-0.226901	0.0786859	0.4129	0.0271977	0.00147134
50.15	7.80869	7.88698	27.5448	17.4824	1.96797	1.52333	7.54596	7.95399	29.1112	17.9276	2.01991	0.0690256	0.00449038	2.4536	0.198209	0.00269697	-0.198215	0.0818568	0.337395	0.0163266	0.000626142	0.33831	0.139712	0.57586	0.0278659	0.00106869		50.15	7.62757	7.64316	30.5104	17.0209	1.87921	1.40667	7.58696	7.71967	31.5597	17.3013	1.9353	0.00164927	0.00585328	1.10101	0.07865	0.00314611	-0.217311	0.0760275	0.376082	0.0240039	0.0012647
72.1167	4.30965	9.60639	34.9148	17.633	2.05544	1.36	4.42111	9.40809	32.995	18.0794	2.02479	0.0124225	0.0393241	3.68552	0.199267	0.000939333	-0.097971	0.0526727	0.0743534	0.00207419	4.61465e-05	0.187298	0.100698	0.142146	0.00396537	8.82212e-05		72.1167	4.23198	9.23883	37.1224	17.0719	2.04517	1.28667	4.04919	9.03192	35.8845	17.5433	1.94647	0.0334119	0.0428126	1.5324	0.222257	0.00974215	-0.115458	0.0459607	0.0825528	0.00385315	0.000137864
Model (all except lactate):	Ci = (Ci,0 - Ci,∞) * EXP(-k*t) + Ci,∞																											Model (all except lactate):	Ci = (Ci,0 - Ci,∞) * EXP(-k*t) + Ci,∞
Model (lactate):	Clac = Clac,∞ * (Clac,0/Clac,∞)^EXP(-k*t)																											Model (lactate):	Clac = Clac,∞ * (Clac,0/Clac,∞)^EXP(-k*t)
	Cellobiose	Glucose	Lactate	Acetate	Formate																								Cellobiose	Glucose	Lactate	Acetate	Formate
SSQ	1.39576	1.6498	16.4723	8.29907	0.0295254																							SSQ	1.44973	1.1136	7.79663	7.54489	0.0793924
Ci,0 (mM)	32.2414	0.873428	0.0492905	-1.20894	-0.00601194																							Ci,0 (mM)	32.0192	0.568286	0.0411505	-1.18295	-0.0272784
Ci,∞ (mM)	1.3671	12.0325	34.0075	18.1015	2.02518																							Ci,∞ (mM)	0.0388764	11.0379	37.0041	17.5896	1.94784
k (1/h)	0.0320796	0.0200701	0.074552	0.0939252	0.118714																							k (1/h)	0.0287902	0.0229124	0.0748767	0.0832773	0.100895
[truncated: 5 more columns]

## Sheet: 30 g L EtOH
30 g/L EtOH at 55 °C
Replicate A																												Replicate B
Time (h)	Cs (mM)	Cglu (mM)	Clac (mM)	Cace (mM)	Cform (mM)	Biomass (OD)	ModelS	Modelglu	Modellac	Modelace	Modelform	ErrorsS	Errorsglu	Errorslac	Errorsace	Errorsform	dCs/dt	dCglu/dt	dClac/dt	dCace/dt	dCform/dt	qs (mmol/gx/h)	qglu (mmol/gx/h)	qlac (mmol/gx/h)	qace (mmol/gx/h)	qform (mmol/gx/h)		Time (h)	Cs (mM)	Cglu (mM)	Clac (mM)	Cace (mM)	Cform (mM)	Biomass (OD)	ModelS	Modelglu	Modellac	Modelace	Modelform	ErrorsS	Errorsglu	Errorslac	Errorsace	Errorsform	dCs/dt	dCglu/dt	dClac/dt	dCace/dt	dCform/dt
0	30.1805	0.0777102	0	0	0	2.16	30.4734	-0.021046	0.0201566	0.636199	-0.000894908	0.0857845	0.00975278	0.000406287	0.40475	8.0086e-07	-1.72179	0.818334	0.0136871	1.3802	1.06793	2.07252	0.985032	0.0164752	1.66135	1.28548		0	30.9281	0.391769	0	0	0	2.14667	30.9031	0.22717	0.0266497	0.299578	-0.0187898	0.000624559	0.027093	0.000710208	0.0897471	0.000353057	-1.62017	0.745039	0.0157071	1.39755	0.469247
2.03333	27.7911	1.16439	0.327613	4.27327	0.765344	1.86	27.1884	1.56367	0.0701966	3.17979	0.78451	0.363229	0.159422	0.0662631	1.1957	0.000367318	-1.51377	0.741659	0.0387915	1.13002	0.0835036	2.11602	1.03673	0.0542246	1.5796	0.116726		1.98333	27.7645	1.15478	0.25349	3.51169	0.38741	1.79333	27.869	1.63977	0.0777259	2.8278	0.50009	0.0109297	0.235207	0.030893	0.46771	0.0126966	-1.44279	0.680404	0.0383102	1.15933	0.126694
5.01667	22.8815	3.61259	0.591749	6.06873	1.17238	1.6	23.0733	3.62401	0.291217	6.10145	0.849548	0.0367837	0.000130431	0.0903196	0.0010705	0.10422	-1.25318	0.641972	0.118948	0.842665	0.00198489	2.03641	1.0432	0.193291	1.36933	0.00322544		4.96667	24.0169	3.2399	0.728578	5.60691	0.95707	1.58333	23.9192	3.53719	0.282163	5.84286	0.665223	0.00954093	0.0883813	0.199286	0.0556746	0.0851748	-1.21186	0.593586	0.106277	0.875233	0.0176767
8.65	18.9169	6.40806	1.13404	8.07047	1.06282	1.45	19.0059	5.76299	1.00786	8.67581	0.851115	0.0079252	0.416109	0.0159206	0.366436	0.0448179	-0.99561	0.53848	0.284879	0.589464	2.08901e-05	1.78523	0.96555	0.510817	1.05697	3.74582e-05		8.6	20.1636	6.31743	1.12036	8.15284	0.851228	1.44667	19.9523	5.52415	0.90636	8.53568	0.689566	0.0446278	0.629295	0.0457965	0.146567	0.0261344	-0.979942	0.50267	0.246024	0.6215	0.00160576
11.4167	16.3489	6.88878	1.70863	10.0497	1.01369	1.38667	16.4792	7.15738	1.99332	10.1036	0.851131	0.0169771	0.0721448	0.0810481	0.00290031	0.0264242	-0.835605	0.471014	0.425685	0.449034	6.515e-07	1.56676	0.883151	0.798159	0.841939	1.22156e-06		11.3667	17.2261	7.15358	1.38493	10.0097	0.847269	1.39667	17.4491	6.83044	1.7618	10.0493	0.691607	0.0497281	0.104421	0.142031	0.00156967	0.0242307	-0.83359	0.442899	0.372654	0.478878	0.000258491
19.9333	10.8993	10.7022	6.75871	12.9499	1.01268	1.20333	10.9786	10.4451	6.74092	12.6935	0.851131	0.00628024	0.0661016	0.000316419	0.0657468	0.0260975	-0.487279	0.311942	0.607379	0.194308	1.50623e-11	1.05285	0.674002	1.31234	0.419834	3.25445e-11		19.8833	11.7084	9.48806	6.20338	13.2495	0.77199	1.23	11.8569	9.95435	6.1955	12.8536	0.691997	0.0220708	0.217429	6.21032e-05	0.156722	0.00639876	-0.506649	0.299961	0.608082	0.214639	9.34584e-07
27	8.29253	12.2276	10.6967	13.7288	1.04989	1.03667	8.20248	12.3121	10.6215	13.6831	0.851131	0.00810882	0.00713656	0.00565278	0.00208248	0.0395037	-0.311481	0.221607	0.467695	0.0969702	2.14373e-15	0.781207	0.555798	1.173	0.243205	5.37656e-15		26.95	8.94743	11.8432	10.3952	14.0804	0.905468	1.11667	8.92407	11.7655	10.3478	13.9611	0.691999	0.000545587	0.00602852	0.00224721	0.0142393	0.0455693	-0.33518	0.217089	0.537085	0.110288	8.80082e-09
33.9833	6.62992	13.3384	13.236	14.1138	0.539457	0.95	6.44455	13.6253	13.2405	14.173	0.851131	0.034362	0.0823412	2.01121e-05	0.00350266	0.0971408	-0.20016	0.158067	0.287332	0.0487917	3.38698e-19	0.547807	0.432606	0.786381	0.133535	9.26962e-19		33.9333	7.15483	12.8987	13.5529	14.3932	0.443786	0.976667	7.00232	13.0632	13.5412	14.5254	0.691999	0.0232575	0.0270585	0.000135952	0.0174653	0.0616095	-0.222826	0.157713	0.374477	0.057116	8.75629e-11
52.5	4.36862	15.2429	15.7736	14.5185	0.468136	0.723333	4.26222	15.5586	15.8735	14.5888	0.851131	0.0113216	0.0996384	0.00996926	0.00494264	0.146686	-0.0619636	0.0645288	0.0527636	0.00789601	2.82044e-29	0.222726	0.231947	0.189657	0.028382	1.0138e-28		52.45	4.57797	14.7854	17.3654	14.879	0.404371	0.753333	4.48201	15.0327	17.3692	15.0257	0.691999	0.00920832	0.0611583	1.44527e-05	0.0215065	0.0827297	-0.0754764	0.0675944	0.0904776	0.00997755	4.29909e-16
74.2167	3.3299	16.7926	16.4083	14.7217	0.506687	0.661667	3.53107	16.4259	16.3434	14.6596	0.851131	0.0404693	0.134471	0.0042152	0.0038613	0.118642	-0.0156635	0.0225644	0.00601692	0.000932785	4.2551e-41	0.0615494	0.0886661	0.0236433	0.00366535	1.67203e-40		74.1667	3.42414	16.2649	18.2365	15.1552	0.419101	0.643333	3.5537	15.9631	18.2529	15.1179	0.691999	0.0167864	0.0911179	0.000268137	0.00139739	0.0744734	-0.0212034	0.0250245	0.0134212	0.00128926	2.55244e-22
Model (all except lactate):	Ci = (Ci,0 - Ci,∞) * EXP(-k*t) + Ci,∞																											Model (all except lactate):	Ci = (Ci,0 - Ci,∞) * EXP(-k*t) + Ci,∞
Model (lactate):	Clac = Clac,∞ * (Clac,0/Clac,∞)^EXP(-k*t)																											Model (lactate):	Clac = Clac,∞ * (Clac,0/Clac,∞)^EXP(-k*t)
	Cellobiose	Glucose	Lactate	Acetate	Formate																								Cellobiose	Glucose	Lactate	Acetate	Formate
SSQ	0.611241	1.04725	0.274131	2.05099	0.603899																							SSQ	0.18732	1.48719	0.421444	0.972599	0.41937
Ci,0 (mM)	30.4734	-0.021046	0.0201566	0.636199	-0.000894908																							Ci,0 (mM)	30.9031	0.22717	0.0266497	0.299578	-0.0187898
Ci,∞ (mM)	3.28372	16.8923	16.4029	14.6691	0.851131																							Ci,∞ (mM)	3.19103	16.51	18.4024	15.1315	0.691999
k (1/h)	0.0633252	0.048384	0.101324	0.0983548	1.25341																							k (1/h)	0.0584646	0.0457562	0.0901561	0.0942258	0.660178
30 g/L EtOH at 50 °C
Replicate A																												Replicate B
Time (h)	Cs (mM)	Cglu (mM)	Clac (mM)	Cace (mM)	Cform (mM)	Biomass (OD)	ModelS	Modelglu	Modellac	Modelace	Modelform	ErrorsS	Errorsglu	Errorslac	Errorsace	Errorsform	dCs/dt	dCglu/dt	dClac/dt	dCace/dt	dCform/dt	qs (mmol/gx/h)	qglu (mmol/gx/h)	qlac (mmol/gx/h)	qace (mmol/gx/h)	qform (mmol/gx/h)		Time (h)	Cs (mM)	Cglu (mM)	Clac (mM)	Cace (mM)	Cform (mM)	Biomass (OD)	ModelS	Modelglu	Modellac	Modelace	Modelform	ErrorsS	Errorsglu	Errorslac	Errorsace	Errorsform	dCs/dt	dCglu/dt	dClac/dt	dCace/dt	dCform/dt
0	31.9039	0	0	0	0	2.10667	31.8819	-0.0914679	0.119289	0.31713	-5.30395e-06	0.000483357	0.00836638	0.01423	0.100571	2.81319e-11	-1.09648	0.569924	0.034392	1.05295	1.91458	1.35325	0.703387	0.0424458	1.29953	2.36294		0	31.9085	0	0	0	0.153007	2.08667	32.0562	-0.177881	0.0828463	0.218732	0.213561	0.0218293	0.0316415	0.0068635	0.0478435	0.00366681	-1.09072	0.53005	0.0285043	1.2301	0.0388817
3.56667	28.3182	1.62543	0.310003	4.56137	0.266742	1.68667	28.188	1.7919	0.305417	3.76187	0.475267	0.0169611	0.0277117	2.10252e-05	0.639201	0.0434827	-0.977182	0.488273	0.0733984	0.883624	1.10194e-06	1.50633	0.752674	0.113144	1.36211	1.69864e-06		3.56667	28.5708	1.27182	0.317475	5.04196	0.405139	1.74	28.3729	1.58303	0.251434	4.18317	0.335183	0.0391447	0.0968563	0.00436144	0.737525	0.00489375	-0.976761	0.459078	0.0705595	1.00082	0.029727
7.1	24.816	3.37811	0.676549	6.47068	0.322782	1.49	24.925	3.39149	0.664243	6.62792	0.475267	0.0118743	0.000179066	0.000151423	0.0247217	0.0232518	-0.871802	0.418925	0.13329	0.742742	7.2537e-13	1.52127	0.73101	0.232586	1.29606	1.26575e-12		7.1	25.1244	3.10626	0.665194	7.01905	0.526407	1.585	25.1037	3.0949	0.617113	7.3815	0.427411	0.000429316	0.000128974	0.00231176	0.131368	0.00980011	-0.875607	0.398144	0.14152	0.815849	0.0227848
10.4	21.9909	4.72866	1.19456	8.66753	0.525159	1.35667	22.196	4.6796	1.22179	8.89049	0.475267	0.0420655	0.00240664	0.000741562	0.0497113	0.00248921	-0.783669	0.363081	0.207164	0.631523	1.2223e-18	1.50187	0.69583	0.397022	1.21029	2.3425e-18		10.4	22.3093	4.38092	1.18747	9.46505	0.478739	1.50667	22.3568	4.32515	1.22999	9.83248	0.49399	0.00225824	0.00311037	0.00180781	0.135	0.000232595	-0.790616	0.34856	0.233597	0.674099	0.0177733
13.3	20.0536	5.78638	2.05647	10.1882	0.308244	1.31667	20.0266	5.66903	1.92972	10.5974	0.475267	0.00073414	0.0137689	0.0160655	0.16743	0.0278967	-0.713606	0.320185	0.282181	0.547621	1.03182e-23	1.40915	0.632265	0.557217	1.08138	2.03751e-23		13.3	20.1934	5.39381	2.14669	11.1454	0.421332	1.44667	20.1639	5.27914	2.04328	11.6322	0.540295	0.000872757	0.0131507	0.0106938	0.236964	0.0141523	-0.722765	0.31011	0.3288	0.570012	0.0142879
21.8333	14.8407	7.78221	5.14983	14.4641	0.372177	1.29667	14.7042	7.95285	5.30661	14.4141	0.475267	0.018646	0.0291161	0.0245811	0.00250292	0.0106277	-0.541716	0.221174	0.501985	0.360006	1.21467e-38	1.08622	0.443485	1.00655	0.721864	2.43558e-38		21.8333	14.7434	7.3799	5.90903	15.7475	0.59269	1.41333	14.7433	7.51832	6.05771	15.4714	0.630255	5.49322e-09	0.0191605	0.0221039	0.0762622	0.00141111	-0.555048	0.219862	0.598632	0.347978	0.00751644
27.1	12.1544	9.09088	8.3159	16.304	0.552196	1.32667	12.0806	8.99428	8.21378	16.0846	0.475267	0.00545483	0.00933091	0.0104281	0.0481386	0.00591798	-0.456986	0.176024	0.593841	0.277893	7.41951e-48	0.8956	0.344972	1.16381	0.544614	1.45408e-47		27.1	11.9564	8.69393	9.55393	17.5502	0.69064	1.43667	12.0458	8.56162	9.49513	17.0512	0.662937	0.00800025	0.0175066	0.00345674	0.248925	0.000767495	-0.471585	0.177813	0.694484	0.256607	0.00505643
35.1	8.82074	10.209	13.191	18.2436	0.701004	1.37	8.85878	10.1842	13.206	17.9227	0.475267	0.00144678	0.000616444	0.000223515	0.102954	0.0509571	-0.352936	0.124436	0.634688	0.18754	7.4869e-62	0.669806	0.236156	1.20452	0.355915	1.42087e-61		35.1	8.69307	9.7648	15.2209	18.9703	0.749703	1.44667	8.70379	9.77757	15.1867	18.6947	0.693326	0.000115079	0.000163119	0.0011718	0.0759327	0.00317842	-0.36818	0.128805	0.703247	0.161559	0.00276901
46.7167	5.40263	11.2927	20.122	19.2997	0.753877	1.35333	5.44012	11.3199	20.1226	19.5825	0.475267	0.0014057	0.000738665	2.90112e-07	0.0799909	0.0776236	-0.242529	0.0752013	0.534522	0.10595	3.55498e-82	0.465943	0.144475	1.02691	0.203549	6.82976e-82		46.7167	5.15836	10.9429	22.4842	19.5855	0.694071	1.33667	5.11103	10.9724	22.5008	20.0614	0.714768	0.00223994	0.000872584	0.000274608	0.226402	0.000428383	-0.257017	0.0806485	0.536511	0.0825192	0.00115498
Model (all except lactate):	Ci = (Ci,0 - Ci,∞) * EXP(-k*t) + Ci,∞																											Model (all except lactate):	Ci = (Ci,0 - Ci,∞) * EXP(-k*t) + Ci,∞
Model (lactate):	Clac = Clac,∞ * (Clac,0/Clac,∞)^EXP(-k*t)																											Model (lactate):	Clac = Clac,∞ * (Clac,0/Clac,∞)^EXP(-k*t)
	Cellobiose	Glucose	Lactate	Acetate	Formate																								Cellobiose	Glucose	Lactate	Acetate	Formate
SSQ	0.0990717	0.0922349	0.0664425	1.21522	0.242247																							SSQ	0.0748895	0.182591	0.0530453	1.91622	0.038531
Ci,0 (mM)	31.8819	-0.0914679	0.119289	0.31713	-5.30395e-06																							Ci,0 (mM)	32.0562	-0.177881	0.0828463	0.218732	0.213561
Ci,∞ (mM)	-2.06957	13.0545	33.8611	21.7379	0.475267																							Ci,∞ (mM)	-3.19568	12.9734	34.1533	21.4882	0.730112
k (1/h)	0.0322955	0.0433536	0.0510416	0.0491556	4.02839																							k (1/h)	0.0309409	0.0403041	0.0571378	0.0578342	0.0752717
30 g/L EtOH at 45 °C
Replicate A																												Replicate B
Time (h)	Cs (mM)	Cglu (mM)	Clac (mM)	Cace (mM)	Cform (mM)	Biomass (OD)	ModelS	Modelglu	Modellac	Modelace	Modelform	ErrorsS	Errorsglu	Errorslac	Errorsace	Errorsform	dCs/dt	dCglu/dt	dClac/dt	dCace/dt	dCform/dt	qs (mmol/gx/h)	qglu (mmol/gx/h)	qlac (mmol/gx/h)	qace (mmol/gx/h)	qform (mmol/gx/h)		Time (h)	Cs (mM)	Cglu (mM)	Clac (mM)	Cace (mM)	Cform (mM)	Biomass (OD)	ModelS	Modelglu	Modellac	Modelace	Modelform	ErrorsS	Errorsglu	Errorslac	Errorsace	Errorsform	dCs/dt	dCglu/dt	dClac/dt	dCace/dt	dCform/dt
0	30.6889	0	0	0	0	2.10667	30.4849	0.186752	0.0800044	-0.261053	-0.0414476	0.041639	0.0348763	0.00640071	0.0681484	0.0017179	-0.625242	0.246773	0.0175377	0.849754	0.119452	0.771659	0.304561	0.0216446	1.04875	0.147424		0	30.8889	0	0	0	0	1.96667	30.5822	0.213393	0.0414582	-0.206676	-0.0268537	0.0940714	0.0455365	0.00171879	0.0427148	0.00072112	-0.586671	0.243745	0.00959371	0.802199	0.0978802
3.63333	28.0671	1.03309	0.302684	2.94203	0.155837	1.45333	28.2903	1.04567	0.16873	2.61484	0.286866	0.0498318	0.0001584	0.0179439	0.107057	0.0171685	-0.583264	0.226323	0.0324207	0.736026	0.0664276	1.04345	0.40489	0.0580003	1.31674	0.118838		3.63333	28.293	1.10016	0.293841	2.84122	0.179587	1.42667	28.5206	1.06278	0.0912265	2.52831	0.241778	0.0518151	0.00139776	0.0410526	0.0979102	0.00386768	-0.54856	0.224082	0.0185485	0.705374	0.0542557
7.65	25.9044	2.14981	0.412074	4.89631	0.569444	1.22667	26.0353	1.91262	0.346022	5.34836	0.483173	0.0171296	0.056258	0.00436283	0.204352	0.00744267	-0.54013	0.205682	0.0574738	0.627927	0.034723	1.14484	0.435956	0.121819	1.33093	0.0735977		7.65	26.2096	2.1242	0.408499	4.84502	0.382204	1.19667	26.3971	1.92226	0.195256	5.16934	0.401859	0.03514	0.0407805	0.0454728	0.105184	0.000386318	-0.509303	0.204185	0.0344091	0.611874	0.0282593
11.7	23.916	2.95471	0.531832	7.08727	0.63093	1.15333	23.9303	2.70673	0.64686	7.69827	0.586391	0.000204573	0.061494	0.0132316	0.373313	0.00198375	-0.499867	0.186775	0.0927655	0.534999	0.018053	1.12687	0.421053	0.209125	1.20607	0.0406974		11.7	24.3376	2.93172	0.606463	6.92222	0.568029	1.10333	24.4097	2.71163	0.379535	7.47797	0.485728	0.00520233	0.0484384	0.0514963	0.30885	0.00677349	-0.472564	0.185912	0.0579013	0.530143	0.0146395
19.5833	20.4578	3.77986	1.41801	11.1823	0.650721	1.09067	20.2724	4.04922	1.72921	11.3217	0.666879	0.0343555	0.0725532	0.0968453	0.0194514	0.000261078	-0.429899	0.154812	0.186318	0.391707	0.00505368	1.02482	0.36905	0.444158	0.933776	0.0120473		19.5833	21.0136	3.92959	1.45811	10.8565	0.557665	1.02133	20.9431	4.05128	1.08307	11.1247	0.550816	0.00496923	0.0148088	0.140655	0.0719283	4.69127e-05	-0.408479	0.1549	0.12479	0.401038	0.00406945
25.7833	17.8597	4.96846	3.59291	13.5043	0.704387	1.06133	17.759	4.94157	3.14533	13.4755	0.686675	0.0101452	0.000723238	0.200324	0.000828714	0.000313715	-0.381823	0.133566	0.270659	0.306535	0.00185668	0.935371	0.327203	0.663046	0.750934	0.0045484		25.7833	18.6435	4.86901	1.92469	13.5242	0.596936	0.981333	18.5502	4.94592	2.05607	13.3572	0.566719	0.00869216	0.00591468	0.0172587	0.0278876	0.000913084	-0.364244	0.134189	0.189966	0.322002	0.00148685
30.9	15.8799	5.50898	4.55088	15.4956	0.695702	1.05867	15.8979	5.58499	4.701	14.8954	0.69314	0.000325513	0.00577795	0.0225361	0.360214	6.56746e-06	-0.346224	0.118247	0.336012	0.250383	0.000812553	0.850299	0.290404	0.825219	0.61492	0.00199556		30.9	16.8216	5.49111	2.63788	15.4507	0.610179	0.984	16.772	5.59342	3.1676	14.8642	0.571886	0.00246059	0.0104661	0.280598	0.344042	0.00146632	-0.33137	0.1192	0.243916	0.268652	0.000647742
46.45	11.0879	7.1068	10.9678	18.3282	0.695366	1.04533	11.241	7.12174	10.9934	17.8036	0.697762	0.0234359	0.000223384	0.000654138	0.275189	5.74079e-06	-0.257147	0.0816584	0.447069	0.135376	6.59428e-05	0.639588	0.203105	1.11197	0.336714	0.000164016		46.45	12.2998	7.15857	8.2266	18.2899	0.554355	0.933333	12.2936	7.15004	7.94418	18.0767	0.575556	3.82103e-05	7.28228e-05	0.0797655	0.0454437	0.000449482	-0.248582	0.0831654	0.351626	0.154919	5.18445e-05
70.7	6.30103	8.67443	21.1918	19.3746	0.655208	0.928	6.25149	8.62611	21.1845	19.9149	0.698163	0.00245397	0.00233482	5.36503e-05	0.29185	0.00184513	-0.161709	0.045841	0.357526	0.0518875	1.31299e-06	0.453064	0.128434	1.00169	0.145375	3.67863e-06		70.7	7.3966	8.74053	16.2503	20.2713	0.494404	0.856	7.43551	8.69331	16.3021	20.5982	0.575869	0.00151454	0.00222995	0.00268443	0.106847	0.00663644	-0.158774	0.0474396	0.304265	0.0656534	1.01022e-06
Model (all except lactate):	Ci = (Ci,0 - Ci,∞) * EXP(-k*t) + Ci,∞																											Model (all except lactate):	Ci = (Ci,0 - Ci,∞) * EXP(-k*t) + Ci,∞
Model (lactate):	Clac = Clac,∞ * (Clac,0/Clac,∞)^EXP(-k*t)																											Model (lactate):	Clac = Clac,∞ * (Clac,0/Clac,∞)^EXP(-k*t)
	Cellobiose	Glucose	Lactate	Acetate	Formate																								Cellobiose	Glucose	Lactate	Acetate	Formate
SSQ	0.179521	0.234399	0.362352	1.7004	0.030745																							SSQ	0.203904	0.169645	0.660702	1.15081	0.0212608
Ci,0 (mM)	30.4849	0.186752	0.0800044	-0.261053	-0.0414476																							Ci,0 (mM)	30.5822	0.213393	0.0414582	-0.206676	-0.0268537
Ci,∞ (mM)	-2.20262	10.5515	33.7377	21.2269	0.698171																							Ci,∞ (mM)	-1.15323	10.7426	27.5343	22.4526	0.575875
k (1/h)	0.0191279	0.0238089	0.0362671	0.0395455	0.161504																							k (1/h)	0.0184863	0.0231494	0.0356092	0.0354026	0.162395
[truncated: 5 more columns]

## Sheet: 40 g L EtOH
40 g/L EtOH at 55 °C
Replicate A																												Replicate B
Time (h)	Cs (mM)	Cglu (mM)	Clac (mM)	Cace (mM)	Cform (mM)	Biomass (OD)	ModelS	Modelglu	Modellac	Modelace	Modelform	ErrorsS	Errorsglu	Errorslac	Errorsace	Errorsform	dCs/dt	dCglu/dt	dClac/dt	dCace/dt	dCform/dt	qs (mmol/gx/h)	qglu (mmol/gx/h)	qlac (mmol/gx/h)	qace (mmol/gx/h)	qform (mmol/gx/h)		Time (h)	Cs (mM)	Cglu (mM)	Clac (mM)	Cace (mM)	Cform (mM)	Biomass (OD)	ModelS	Modelglu	Modellac	Modelace	Modelform	ErrorsS	Errorsglu	Errorslac	Errorsace	Errorsform	dCs/dt	dCglu/dt	dClac/dt	dCace/dt	dCform/dt
0	30.6401	0.44709	0	0	0	2.26	30.2338	0.346322	0.130786	1.12314	-0.00100328	0.165076	0.0101542	0.0171049	1.26143	1.00656e-06	-1.44612	0.790992	0.130082	0.444276	0.739119	1.66368	0.909991	0.149652	0.511114	0.850314		0	31.0189	0.469526	0	0	0	2.16667	30.4254	0.511609	0.749692	0.946223	0.0144558	0.352234	0.00177094	0.562038	0.895338	0.000208971	-1.37575	0.74621	0.0410655	0.571736	0.42982
2.13333	27.6661	1.68621	0.574293	2.86381	0.726121	1.82667	27.3401	1.96841	0.601225	2.01109	0.737304	0.106286	0.0796357	0.000725336	0.727135	0.000125045	-1.27048	0.730514	0.296709	0.389385	0.125521	1.80834	1.03978	0.422323	0.554235	0.178661		2.1	27.8482	1.72147	0.358226	2.83973	0.65811	1.74	27.6958	2.01663	0.839031	2.08184	0.602451	0.0232325	0.0871187	0.231173	0.574396	0.003098	-1.22677	0.687934	0.0440188	0.510945	0.16984
5	23.3578	3.75322	1.65022	3.40332	0.940038	1.37	23.9973	3.95452	1.5033	3.03402	0.874391	0.408968	0.0405183	0.021586	0.136384	0.00430942	-1.06757	0.656463	0.289301	0.326151	0.0115886	2.02605	1.24584	0.549038	0.618973	0.0219929		4.96667	23.9372	3.77473	1.14685	3.79749	0.838489	1.40333	24.4403	3.88319	0.970976	3.4397	0.878431	0.253104	0.0117653	0.0309301	0.12801	0.00159536	-1.0491	0.615658	0.0480281	0.438258	0.0478165
8.4	20.3465	6.19074	2.19569	4.31994	0.73766	1.1	20.7177	6.05081	2.22943	4.03415	0.887509	0.137795	0.0195794	0.0011385	0.0816771	0.0224546	-0.868494	0.578304	0.140416	0.264326	0.000686821	2.0528	1.3669	0.331893	0.62477	0.0016234		8.36667	20.729	5.8604	1.59194	4.89498	0.812532	1.16	21.1848	5.84449	1.14223	4.80205	0.962526	0.207758	0.000253022	0.202233	0.00863655	0.0224982	-0.871418	0.539714	0.0526877	0.365331	0.0106342
11.1667	18.0461	7.94486	2.32215	5.00424	0.960165	0.963333	18.5058	7.57103	2.4998	4.70633	0.888252	0.21125	0.139749	0.0315588	0.0887513	0.00517142	-0.734232	0.521624	0.0634463	0.222773	6.89051e-05	1.98166	1.40784	0.171239	0.601257	0.000185972		11.1333	18.2799	8.14203	1.73061	5.9564	1.06334	1.02667	18.9471	7.2605	1.2931	5.74151	0.9795	0.445044	0.777093	0.191417	0.0461763	0.00702998	-0.749287	0.484884	0.0563516	0.315041	0.00312927
19.7167	13.7943	11.6426	2.33974	6.04993	0.994806	0.836667	13.6084	11.3899	2.68804	6.18579	0.888335	0.0345871	0.0638543	0.121309	0.0184563	0.0113361	-0.436959	0.379238	0.00411248	0.131318	5.6525e-08	1.35788	1.17851	0.0127798	0.408079	1.75655e-07		19.6833	14.0142	10.8082	2.08835	7.79679	1.01892	0.863333	13.8277	10.7899	1.81985	7.90289	0.986416	0.0347912	0.000338179	0.0720888	0.0112573	0.00105625	-0.469881	0.348223	0.0665327	0.199341	7.1393e-05
26.75	11.6244	13.6288	2.57152	6.51084	0.963979	0.77	11.1069	13.7362	2.69934	6.9348	0.888335	0.267747	0.0115292	0.0163363	0.179741	0.00572203	-0.285122	0.29176	0.000409709	0.0850159	1.6355e-10	0.96275	0.985164	0.00138343	0.287067	5.52247e-10		26.7167	11.6725	12.7064	2.35923	8.65503	1.13788	0.843333	11.0832	12.9338	2.31215	9.07122	0.98657	0.347217	0.0517474	0.00221646	0.173209	0.022895	-0.320094	0.265205	0.0731595	0.1368	3.18494e-06
33.7333	10.1082	15.263	2.58015	6.73844	0.946155	0.755	9.484	15.53	2.70046	7.41696	0.888335	0.389615	0.0713059	0.0144739	0.460379	0.00334312	-0.186612	0.224879	4.1337e-05	0.0552103	4.93296e-13	0.642636	0.774418	0.000142353	0.190128	1.69877e-12		33.7	9.92898	14.1998	2.67715	9.50511	1.02935	0.831667	9.22454	14.5566	2.84062	9.86829	0.986577	0.496235	0.127303	0.0267227	0.131901	0.00182965	-0.218651	0.20237	0.0778699	0.0941317	1.45261e-07
52.2667	7.52751	18.1988	2.63779	7.51691	0.763545	0.703333	7.40779	18.5392	2.70058	8.02606	0.888335	0.0143328	0.115888	0.00394329	0.259227	0.0155726	-0.0605857	0.112681	9.37986e-08	0.0175573	1.00865e-19	0.223966	0.416546	3.46744e-07	0.0649039	3.72868e-19		52.2333	6.77726	16.9759	4.0466	11.103	0.837434	0.798333	6.67526	17.233	4.33429	10.9747	0.986577	0.0104027	0.066057	0.0827651	0.0164623	0.0222439	-0.0795164	0.0987374	0.0811965	0.0349037	4.01182e-11
73.9833	5.96766	20.5486	3.48096	9.30086	0.795667	0.68	6.67678	20.2166	2.70058	8.23589	0.888335	0.502854	0.110234	0.608991	1.13416	0.00858734	-0.0162137	0.0501425	7.47938e-11	0.00458601	1.46351e-27	0.0619937	0.191721	2.85976e-10	0.0175347	5.59576e-27		73.95	4.96149	19.051	6.15584	11.7028	0.974031	0.741667	5.66367	18.6831	6.01802	11.4229	0.986577	0.493058	0.135404	0.0189927	0.0783359	0.000157408	-0.0243057	0.0425877	0.072167	0.0109145	2.71185e-15
Model (all except lactate):	Ci = (Ci,0 - Ci,∞) * EXP(-k*t) + Ci,∞																											Model (all except lactate):	Ci = (Ci,0 - Ci,∞) * EXP(-k*t) + Ci,∞
Model (lactate):	Clac = Clac,∞ * (Clac,0/Clac,∞)^EXP(-k*t)																											Model (lactate):	Clac = Clac,∞ * (Clac,0/Clac,∞)^EXP(-k*t)
	Cellobiose	Glucose	Lactate	Acetate	Formate																								Cellobiose	Glucose	Lactate	Acetate	Formate
SSQ	2.23851	0.662448	0.837168	4.34734	0.0766226																							SSQ	2.66308	1.25885	1.42058	2.06372	0.0826126
Ci,0 (mM)	30.2338	0.346322	0.130786	1.12314	-0.00100328																							Ci,0 (mM)	30.4254	0.511609	0.749692	0.946223	0.0144558
Ci,∞ (mM)	6.40967	21.5615	2.70058	8.31008	0.888335																							Ci,∞ (mM)	5.21833	19.7829	10.7892	11.6268	0.986577
k (1/h)	0.0606999	0.0372843	0.328511	0.0618171	0.831088																							k (1/h)	0.0545781	0.0387213	0.0205414	0.0535306	0.442147
40 g/L EtOH at 50 °C
Replicate A																												Replicate B
Time (h)	Cs (mM)	Cglu (mM)	Clac (mM)	Cace (mM)	Cform (mM)	Biomass (OD)	ModelS	Modelglu	Modellac	Modelace	Modelform	ErrorsS	Errorsglu	Errorslac	Errorsace	Errorsform	dCs/dt	dCglu/dt	dClac/dt	dCace/dt	dCform/dt	qs (mmol/gx/h)	qglu (mmol/gx/h)	qlac (mmol/gx/h)	qace (mmol/gx/h)	qform (mmol/gx/h)		Time (h)	Cs (mM)	Cglu (mM)	Clac (mM)	Cace (mM)	Cform (mM)	Biomass (OD)	ModelS	Modelglu	Modellac	Modelace	Modelform	ErrorsS	Errorsglu	Errorslac	Errorsace	Errorsform	dCs/dt	dCglu/dt	dClac/dt	dCace/dt	dCform/dt
0	32.6293	0	0	0	0	2.00667	32.5037	0.183426	0.219541	0.270521	0.0595511	0.0157562	0.0336452	0.0481982	0.0731815	0.00354633	-1.05954	0.529781	0.0350559	0.868125	0.053313	1.37282	0.686428	0.0454213	1.12481	0.0690767		0	31.8834	0	0	0	0	2.06	31.7569	0.0663613	0.345931	0.464046	0.0239064	0.0160144	0.00440382	0.119668	0.215339	0.000571516	-1.09547	0.553976	0.0395251	0.895496	0.09243
3.33333	29.2657	1.88435	0.248837	3.40765	0.300807	1.55333	29.2058	1.84686	0.362633	2.90872	0.208506	0.00359507	0.00140553	0.0129496	0.248937	0.00851944	-0.922398	0.469495	0.0514172	0.719444	0.0370451	1.54393	0.78585	0.0860631	1.20422	0.0620068		3.33333	28.471	1.61004	0.431009	4.05563	0.32271	1.75333	28.3602	1.79844	0.498194	3.17418	0.272712	0.0122825	0.0354967	0.00451387	0.776959	0.00249983	-0.946174	0.486724	0.0521764	0.735806	0.0592965
6.85	26.0168	3.50825	0.55277	5.24963	0.381485	1.34	26.188	3.39704	0.57942	5.20382	0.316682	0.0293265	0.012367	0.000710229	0.00209857	0.00419942	-0.79691	0.413314	0.0724753	0.590098	0.0252309	1.54624	0.801952	0.140624	1.14497	0.0489554		6.85	25.0591	3.54822	0.836072	5.46771	0.454941	1.515	25.2772	3.39837	0.708314	5.51127	0.439217	0.0475843	0.0224542	0.0163223	0.00189712	0.000247259	-0.810667	0.424603	0.0676728	0.598097	0.0371229
10.1667	23.5614	4.83902	0.922983	6.84391	0.34562	1.24	23.7191	4.68868	0.85688	6.98895	0.386884	0.0248734	0.0226031	0.00436951	0.021036	0.00170269	-0.694244	0.366502	0.0952291	0.489493	0.0175638	1.45567	0.768472	0.199674	1.02636	0.0368274		10.1667	22.5842	4.91958	1.13993	7.02288	0.473893	1.37	22.7753	4.71973	0.959514	7.31315	0.538748	0.0365137	0.0399376	0.0325489	0.0842593	0.00420611	-0.700699	0.373298	0.0840662	0.491924	0.0238683
13	21.754	5.86474	1.45591	8.00541	0.344061	1.19	21.8636	5.67556	1.15609	8.27078	0.429685	0.0120098	0.0357876	0.0898902	0.07042	0.00733149	-0.617084	0.330735	0.116139	0.417252	0.0128894	1.34825	0.722614	0.253748	0.911644	0.0281617		13	20.7747	5.91857	1.4226	8.3975	0.620974	1.29	20.9086	5.72131	1.2189	8.59681	0.59508	0.0179316	0.0389114	0.0414937	0.0397248	0.000670501	-0.618653	0.334409	0.0991746	0.416287	0.0163665
21.5833	17.5232	7.96921	2.27429	11.1301	0.487423	1.06667	17.4091	8.11526	2.42997	11.1103	0.501484	0.0130247	0.021331	0.0242345	0.000391574	0.000197694	-0.431851	0.242315	0.179763	0.257227	0.00504798	1.05264	0.590644	0.438173	0.62699	0.0123045		21.5833	16.6274	8.09007	2.05692	11.4053	0.611546	1.11333	16.4853	8.16234	2.27865	11.4012	0.678793	0.0201957	0.00522375	0.0491642	1.68953e-05	0.00452213	-0.424231	0.23963	0.148168	0.251041	0.00521838
26.85	15.5772	8.93252	3.44989	12.4124	0.533748	0.973333	15.3665	9.27705	3.46636	12.2824	0.521701	0.0444162	0.118704	0.000271277	0.0168897	0.000145119	-0.346913	0.20021	0.212538	0.191166	0.00283998	0.926686	0.534807	0.567739	0.510649	0.00758625		26.85	14.7466	9.07693	3.10228	12.5969	0.737061	1.04667	14.4907	9.30372	3.13784	12.5379	0.698546	0.0654481	0.0514341	0.00126508	0.00348497	0.00148335	-0.336565	0.195314	0.177817	0.184065	0.00258784
34.85	13.1527	10.703	5.33172	13.546	0.507719	0.922667	13.0056	10.6674	5.31152	13.5135	0.536851	0.0216438	0.0012654	0.000407996	0.00105759	0.000848685	-0.24874	0.149819	0.244866	0.121788	0.00118541	0.700929	0.422178	0.690014	0.34319	0.00334039		34.85	12.3992	10.3662	4.7869	13.7821	0.757116	0.946667	12.2207	10.6468	4.72401	13.712	0.711282	0.0318571	0.0787688	0.00395554	0.00491568	0.00210072	-0.236788	0.143164	0.217227	0.114882	0.000891775
46.4667	10.4951	12.2377	8.23844	14.5058	0.605141	0.808	10.714	12.0879	8.23486	14.5516	0.544653	0.0478985	0.0224308	1.27727e-05	0.00210032	0.00365882	-0.153446	0.0983386	0.250912	0.063282	0.000333335	0.493761	0.316436	0.80739	0.20363	0.00107261		46.4667	9.79597	12.2739	7.4835	14.6613	0.696614	0.84	10.0665	11.9854	7.48882	14.6784	0.716553	0.0731992	0.0832201	2.83373e-05	0.000293461	0.000397578	-0.142106	0.09119	0.254247	0.0579402	0.000189847
Model (all except lactate):	Ci = (Ci,0 - Ci,∞) * EXP(-k*t) + Ci,∞																											Model (all except lactate):	Ci = (Ci,0 - Ci,∞) * EXP(-k*t) + Ci,∞
Model (lactate):	Clac = Clac,∞ * (Clac,0/Clac,∞)^EXP(-k*t)																											Model (lactate):	Clac = Clac,∞ * (Clac,0/Clac,∞)^EXP(-k*t)
	Cellobiose	Glucose	Lactate	Acetate	Formate																								Cellobiose	Glucose	Lactate	Acetate	Formate
SSQ	0.212544	0.269539	0.181044	0.436113	0.0301497																							SSQ	0.321027	0.359851	0.26896	1.12689	0.016699
Ci,0 (mM)	32.5037	0.183426	0.219541	0.270521	0.0595511																							Ci,0 (mM)	31.7569	0.0663613	0.345931	0.464046	0.0239064
Ci,∞ (mM)	7.02388	14.8013	19.3581	15.6745	0.547705																							Ci,∞ (mM)	6.83341	14.334	27.4772	15.6617	0.717979
k (1/h)	0.0415834	0.0362421	0.0356478	0.0563573	0.109214																							k (1/h)	0.0439533	0.0388273	0.0261167	0.0589232	0.133171
40 g/L EtOH at 45 °C
Replicate A																												Replicate B
Time (h)	Cs (mM)	Cglu (mM)	Clac (mM)	Cace (mM)	Cform (mM)	Biomass (OD)	ModelS	Modelglu	Modellac	Modelace	Modelform	ErrorsS	Errorsglu	Errorslac	Errorsace	Errorsform	dCs/dt	dCglu/dt	dClac/dt	dCace/dt	dCform/dt	qs (mmol/gx/h)	qglu (mmol/gx/h)	qlac (mmol/gx/h)	qace (mmol/gx/h)	qform (mmol/gx/h)		Time (h)	Cs (mM)	Cglu (mM)	Clac (mM)	Cace (mM)	Cform (mM)	Biomass (OD)	ModelS	Modelglu	Modellac	Modelace	Modelform	ErrorsS	Errorsglu	Errorslac	Errorsace	Errorsform	dCs/dt	dCglu/dt	dClac/dt	dCace/dt	dCform/dt
0	30.8202	0	0	0	0	1.92	30.4715	0.372269	0.0696538	-0.271294	-0.0244806	0.121644	0.138584	0.00485165	0.0736003	0.000599298	-0.593864	0.261318	0.0111944	0.619131	0.106271	0.804191	0.353868	0.015159	0.838407	0.143909		0	30.5524	0	0	0	0	1.98667	30.1808	0.546972	0.0576336	-0.286692	-0.0279406	0.138083	0.299178	0.00332163	0.0821925	0.00078068	-0.585646	0.318807	0.00821766	0.564836	0.0868015
3.36667	28.3996	1.42299	0.156735	1.86707	0.13523	1.32667	28.5509	1.22087	0.11668	1.6984	0.219138	0.0228835	0.0408526	0.00160434	0.0284511	0.00704061	-0.547701	0.243024	0.017035	0.552255	0.0465705	1.07338	0.476278	0.0333851	1.08231	0.0912687		3.36667	28.1686	1.77357	0.114011	1.54574	0.0987417	1.25333	28.2945	1.56998	0.0911477	1.51441	0.183151	0.0158641	0.0414497	0.000522743	0.000981661	0.00712492	-0.535666	0.289396	0.0118414	0.506196	0.0435362
7.4	26.1873	2.49647	0.199966	3.54748	0.382468	1.09667	26.4455	2.15966	0.203503	3.78004	0.33845	0.0666622	0.113441	1.2504e-05	0.0540836	0.0019376	-0.497097	0.222786	0.0264816	0.481578	0.0173322	1.17853	0.528186	0.062783	1.14173	0.0410916		7.4	25.918	3.11041	0.294519	3.19574	0.357615	0.97	26.2454	2.67208	0.149652	3.42769	0.302633	0.107198	0.192134	0.0209863	0.0538006	0.00302304	-0.481371	0.257712	0.0173909	0.443903	0.0190472
11.45	24.3726	3.01941	0.387161	5.00968	0.443714	1.03467	24.5271	3.02368	0.334754	5.60227	0.382962	0.0238972	1.8265e-05	0.00274648	0.351162	0.00369083	-0.450988	0.20416	0.0388081	0.419708	0.00642427	1.13328	0.513032	0.0975204	1.05468	0.0161435		11.45	24.2331	3.73984	0.224448	4.72541	0.348643	0.877333	24.3969	3.65734	0.233591	5.11201	0.355045	0.0268216	0.00680549	8.35973e-05	0.149462	4.09899e-05	-0.43239	0.229386	0.0242704	0.389064	0.0083048
19.3167	21.3	4.5341	0.923414	8.31969	0.555794	0.888	21.2946	4.50095	0.757704	8.49981	0.405364	2.91819e-05	0.00109949	0.0274598	0.0324457	0.0226293	-0.373291	0.172315	0.0701834	0.321329	0.000934537	1.09297	0.504525	0.205492	0.940828	0.00273626		19.3167	21.3168	5.82099	0.595524	7.72807	0.517866	0.773333	21.3265	5.27234	0.486953	7.81212	0.387484	9.43692e-05	0.301008	0.0117876	0.00706572	0.0169995	-0.351035	0.182956	0.0407072	0.301154	0.00165613
25.5333	19.2289	5.46303	1.26158	10.4661	0.456021	0.832	19.139	5.50349	1.28427	10.3007	0.408346	0.00807816	0.00163669	0.00051502	0.0273549	0.00227289	-0.32148	0.150703	0.099626	0.260185	0.000203692	1.00463	0.470945	0.311331	0.813078	0.000636537		25.5333	19.4104	6.05822	0.778296	9.62757	0.455061	0.708333	19.3145	6.31388	0.784977	9.50699	0.393305	0.00919059	0.0653603	4.46379e-05	0.0145393	0.00381389	-0.297723	0.153013	0.0552602	0.245972	0.00046316
30.6333	17.6763	6.03205	1.65424	11.9274	0.456261	0.786667	17.596	6.23133	1.85593	11.5191	0.408939	0.00644955	0.0397111	0.040679	0.166733	0.00223934	-0.284392	0.135012	0.124478	0.218817	5.83707e-05	0.939939	0.446227	0.411409	0.723208	0.00019292		30.6333	18.0266	6.50475	0.870691	10.8889	0.465377	0.65	17.8942	7.03973	1.09721	10.6628	0.39477	0.0175133	0.286204	0.0513091	0.0511095	0.00498535	-0.26009	0.132145	0.0670843	0.20834	0.000162841
46.1833	14.0881	7.97943	4.39826	14.5128	0.304838	0.695	13.9061	8.01512	4.3091	14.1627	0.409172	0.0331035	0.00127418	0.00795018	0.122596	0.0108857	-0.195702	0.0965586	0.185465	0.129059	1.29197e-06	0.732124	0.361227	0.693827	0.482812	4.83326e-06		46.1833	14.7789	8.4678	2.49187	13.5253	0.32758	0.556667	14.5795	8.69671	2.37635	13.2049	0.395531	0.0397616	0.0524023	0.0133457	0.102651	0.00461743	-0.172259	0.0845086	0.0945302	0.125574	6.72379e-06
70.45	10.1658	9.91901	9.14268	15.9381	0.222745	0.596667	10.3079	9.83964	9.15621	16.2962	0.409177	0.0201979	0.0063	0.000182823	0.128285	0.0347571	-0.109216	0.0572271	0.197217	0.0566196	3.37767e-09	0.475912	0.249369	0.859383	0.246722	1.47184e-08		70.45	11.3238	10.4668	4.78197	15.0294	0.208663	0.451667	11.4961	10.1731	4.80109	15.3115	0.395564	0.0296835	0.0862815	0.00036544	0.0796232	0.0349321	-0.0905598	0.0420646	0.0976539	0.0569865	4.65123e-08
Model (all except lactate):	Ci = (Ci,0 - Ci,∞) * EXP(-k*t) + Ci,∞																											Model (all except lactate):	Ci = (Ci,0 - Ci,∞) * EXP(-k*t) + Ci,∞
Model (lactate):	Clac = Clac,∞ * (Clac,0/Clac,∞)^EXP(-k*t)																											Model (lactate):	Clac = Clac,∞ * (Clac,0/Clac,∞)^EXP(-k*t)
	Cellobiose	Glucose	Lactate	Acetate	Formate																								Cellobiose	Glucose	Lactate	Acetate	Formate
SSQ	0.302945	0.342917	0.0860018	0.984713	0.0860526																							SSQ	0.38421	1.33082	0.101767	0.541426	0.076318
Ci,0 (mM)	30.4715	0.372269	0.0696538	-0.271294	-0.0244806																							Ci,0 (mM)	30.1808	0.546972	0.0576336	-0.286692	-0.0279406
Ci,∞ (mM)	5.76401	12.4943	19.4816	17.9639	0.409177																							Ci,∞ (mM)	8.07835	11.6362	10.0211	17.0618	0.395564
k (1/h)	0.0240358	0.0215573	0.0285274	0.0339526	0.245058																							k (1/h)	0.0264969	0.0287492	0.0276416	0.0325581	0.20496
[truncated: 5 more columns]
